# Supplementary material for: (2,7-Dimeth­oxy­naphthalen-1-yl)(4-fluoro­phen­yl)methanone
Source: Acta Crystallogr Sect E Struct Rep Online. 2011 May 20;67(Pt 6):o1466. doi: 10.1107/S1600536811018332 (PMC3120321; doi:10.1107/S1600536811018332)
Supplement: Supplementary file 2 [file e-67-o1466-Isup2.hkl]

#
# h,k,l, Fc-squared, Fo-squared, sigma(Fo-squared) and status flag
#
data_I
_shelx_title '  yonelab_100309_1_'
_shelx_refln_list_code          4
_shelx_F_calc_maximum      182.83
_exptl_crystal_F_000       648.00
_reflns_d_resolution_high  0.8300
 
loop_
 _symmetry_equiv_pos_as_xyz
 'x, y, z'
 '-x+1/2, y+1/2, -z+1/2'
 '-x, -y, -z'
 'x-1/2, -y-1/2, z-1/2'
 
_cell_length_a    10.9714
_cell_length_b     7.5179
_cell_length_c    18.7832
_cell_angle_alpha  90.000
_cell_angle_beta   99.917
_cell_angle_gamma  90.000
 
_shelx_F_squared_multiplier     1.000
 
loop_
 _refln_index_h
 _refln_index_k
 _refln_index_l
 _refln_F_squared_calc
 _refln_F_squared_meas
 _refln_F_squared_sigma
 _refln_observed_status
   2   0   0     3479.51     3329.32     39.38 o
   4   0   0     5190.22     5157.55     56.04 o
   6   0   0      202.18      252.99      1.88 o
   8   0   0      301.75      317.90      3.49 o
  10   0   0      108.37      114.55      2.27 o
  12   0   0       14.05       15.67      0.99 o
   1   1   0        0.90        3.67      0.26 o
   2   1   0      102.47       91.50      0.86 o
   3   1   0        8.90        8.16      0.24 o
   4   1   0      253.91      284.97      1.45 o
   5   1   0     3752.75     3917.70     30.02 o
   6   1   0        7.05        5.71      0.18 o
   7   1   0       53.08       50.84      0.42 o
   8   1   0       40.33       44.19      0.71 o
   9   1   0        0.93        1.09      0.29 o
  10   1   0       62.60       53.04      0.77 o
  11   1   0        5.50        2.36      0.49 o
  12   1   0        9.67        6.83      0.85 o
   0   2   0      144.41      111.95      1.20 o
   1   2   0     3678.07     3607.18     24.49 o
   2   2   0     1471.91     1347.88      7.73 o
   3   2   0     1298.94     1207.84      6.77 o
   4   2   0      562.42      604.00      3.23 o
   5   2   0      876.15      979.34      5.57 o
   6   2   0       59.09       56.58      0.46 o
   7   2   0      343.81      335.02      2.81 o
   8   2   0        9.14       10.16      0.48 o
   9   2   0       18.60       17.57      0.56 o
  10   2   0       32.36       24.30      0.57 o
  11   2   0       16.91       16.50      0.47 o
  12   2   0        1.52        1.09      0.24 o
   1   3   0       10.80       12.18      0.14 o
   2   3   0     2494.06     2456.80     16.05 o
   3   3   0       65.26       81.49      0.48 o
   4   3   0       68.33       77.44      0.58 o
   5   3   0      546.10      613.43      3.98 o
   6   3   0       40.89       48.31      0.50 o
   7   3   0      309.69      324.00      3.46 o
   8   3   0        6.72        6.45      0.87 o
   9   3   0        0.63        0.32      0.34 o
  10   3   0      162.47      153.16      2.14 o
  11   3   0        4.51        4.52      0.41 o
  12   3   0        0.13        0.04      0.18 o
   0   4   0    10133.21    10537.29    132.97 o
   1   4   0     2595.66     2637.15     18.16 o
   2   4   0      198.58      186.83      1.04 o
   3   4   0        2.03        1.96      0.17 o
   4   4   0       33.17       26.37      0.44 o
   5   4   0      634.93      710.73      9.54 o
   6   4   0       37.64       36.70      0.75 o
   7   4   0        1.11        1.81      0.44 o
   8   4   0       17.71       21.35      0.72 o
   9   4   0        3.83        4.10      0.50 o
  10   4   0        0.04        0.09      0.27 o
  11   4   0        3.69        2.58      0.49 o
   1   5   0      141.17      144.02      1.23 o
   2   5   0        0.02        0.43      0.17 o
   3   5   0       90.64       90.51      1.01 o
   4   5   0      193.71      194.94      1.96 o
   5   5   0      395.79      397.90      3.54 o
   6   5   0       19.51       19.10      0.56 o
   7   5   0       30.59       26.51      0.67 o
   8   5   0        8.96       10.40      0.51 o
   9   5   0       21.95       20.21      0.61 o
  10   5   0        1.58        1.06      0.28 o
   0   6   0       15.81       16.80      0.73 o
   1   6   0       17.80       20.52      0.69 o
   2   6   0       39.84       41.91      0.75 o
   3   6   0       51.34       49.87      0.84 o
   4   6   0      200.34      213.07      2.19 o
   5   6   0        0.02       -0.06      0.26 o
   6   6   0       23.24       20.72      0.69 o
   7   6   0      309.73      324.98      3.42 o
   8   6   0       88.46       91.57      1.33 o
   9   6   0      211.63      214.03      2.81 o
   1   7   0       76.77       78.59      1.37 o
   2   7   0      119.07      120.39      1.44 o
   3   7   0      263.21      259.95      3.23 o
   4   7   0      143.57      140.37      2.34 o
   5   7   0        6.33        7.47      0.53 o
   6   7   0      116.19      122.41      1.54 o
   7   7   0        2.64        1.26      0.26 o
   8   7   0        6.36        5.71      1.77 o
   0   8   0       11.87        9.87      0.60 o
   1   8   0       64.97       66.01      1.14 o
   2   8   0       16.69       17.94      0.57 o
   3   8   0        0.02       -0.06      0.20 o
   4   8   0       11.29        9.22      0.64 o
   5   8   0       56.24       60.32      2.50 o
   6   8   0        2.71        2.28      1.10 o
   1   9   0        0.18        0.52      0.61 o
 -13   0   1      124.62      120.38      2.49 o
 -11   0   1       14.96       19.55      1.26 o
  -9   0   1      164.81      154.37      2.26 o
  -7   0   1       36.45       45.25      0.50 o
  -5   0   1     4425.62     4752.78     53.78 o
  -3   0   1    14797.03    14876.08    334.57 o
  -1   0   1      209.60      200.19      1.29 o
   1   0   1     6801.30     7411.83    147.47 o
   3   0   1    17530.74    18309.76    462.95 o
   5   0   1        8.33        6.69      0.29 o
   7   0   1      673.53      705.63      5.61 o
   9   0   1      143.74      145.24      2.00 o
  11   0   1       38.62       33.33      1.79 o
 -13   1   1        0.09       -0.02      0.32 o
 -12   1   1        8.71        7.81      0.37 o
 -11   1   1        1.18        1.47      0.37 o
 -10   1   1      341.02      302.04      3.21 o
  -9   1   1       23.12       19.96      0.56 o
  -8   1   1      130.28      122.51      1.25 o
  -7   1   1       10.29        9.12      0.21 o
  -6   1   1      342.52      321.26      1.74 o
  -5   1   1     1064.08     1105.81      7.55 o
  -4   1   1       86.54       99.88      0.61 o
  -3   1   1       20.05       18.19      0.27 o
  -2   1   1        0.47        0.88      0.16 o
  -1   1   1     4748.56     4745.85     44.45 o
   0   1   1      111.52      107.42      0.58 o
   1   1   1      587.41      522.11      2.43 o
   2   1   1      351.51      336.37      2.09 o
   3   1   1       33.57       29.29      0.28 o
   4   1   1        2.34        0.69      0.13 o
   5   1   1      764.77      864.01      4.76 o
   6   1   1      478.52      528.99      2.83 o
   7   1   1        5.95        7.12      0.19 o
   8   1   1       17.75       19.38      0.46 o
   9   1   1       53.38       47.29      0.83 o
  10   1   1       18.02       20.17      0.52 o
  11   1   1        7.12        8.31      0.37 o
  12   1   1       50.86       51.41      0.85 o
 -12   2   1       69.06       71.42      1.06 o
 -11   2   1        6.58        7.32      0.35 o
 -10   2   1       18.99       17.35      0.54 o
  -9   2   1       16.25       13.29      0.57 o
  -8   2   1       59.03       58.01      1.00 o
  -7   2   1        0.43        0.59      0.20 o
  -6   2   1       84.67      109.50      0.72 o
  -5   2   1       10.66        8.02      0.18 o
  -4   2   1       83.57       69.33      0.45 o
  -3   2   1      513.09      499.82      2.54 o
  -2   2   1      107.62       88.77      0.54 o
  -1   2   1     4969.54     4814.85     38.01 o
   0   2   1    33425.26    33768.02    770.02 o
   1   2   1     1038.74      955.84      6.75 o
   2   2   1        5.56        3.47      0.14 o
   3   2   1      142.76      136.92      0.90 o
   4   2   1       94.75       99.74      0.60 o
   5   2   1      331.00      375.93      1.85 o
   6   2   1       20.80       22.23      0.28 o
   7   2   1        7.24        5.45      0.33 o
   8   2   1      168.39      166.69      2.05 o
   9   2   1       24.74       23.70      0.63 o
  10   2   1       15.87       14.25      0.46 o
  11   2   1        0.03        0.39      0.27 o
  12   2   1        1.11        0.70      0.20 o
 -12   3   1        0.50        0.30      0.22 o
 -11   3   1       37.23       41.49      0.82 o
 -10   3   1      234.73      220.47      2.68 o
  -9   3   1       28.05       28.13      0.78 o
  -8   3   1        6.95        8.22      0.65 o
  -7   3   1       11.20       10.65      0.47 o
  -6   3   1       47.11       50.02      0.56 o
  -5   3   1     1626.24     1745.32     14.11 o
  -4   3   1        7.69        7.26      0.14 o
  -3   3   1      634.29      658.24      3.51 o
  -2   3   1       11.36       21.65      0.23 o
  -1   3   1     1531.75     1500.18      8.64 o
   0   3   1      487.85      511.64      2.35 o
   1   3   1     1324.61     1271.88      6.66 o
   2   3   1       92.31       94.25      0.55 o
   3   3   1       16.12       18.22      0.28 o
   4   3   1      330.30      376.03      2.02 o
   5   3   1        4.66        6.25      0.20 o
   6   3   1       25.75       28.46      0.50 o
   7   3   1       66.32       71.84      1.17 o
   8   3   1       99.85       97.68      1.58 o
   9   3   1       48.54       52.74      1.01 o
  10   3   1       41.36       42.64      0.87 o
  11   3   1        0.00        0.00      0.20 o
  12   3   1        0.52        0.41      0.23 o
 -11   4   1        0.01        0.06      0.23 o
 -10   4   1       91.83       82.81      1.20 o
  -9   4   1       21.67       22.19      0.79 o
  -8   4   1      103.35      106.36      1.70 o
  -7   4   1       16.74       15.21      0.80 o
  -6   4   1        1.78        2.07      0.32 o
  -5   4   1      147.91      172.90      2.23 o
  -4   4   1      837.11      915.54      7.41 o
  -3   4   1        8.48       11.09      0.24 o
  -2   4   1       42.01       49.07      0.33 o
  -1   4   1     1760.09     1813.06     11.28 o
   0   4   1      463.30      511.76      2.67 o
   1   4   1       69.10       76.80      0.47 o
   2   4   1       17.47        9.70      0.18 o
   3   4   1      261.63      257.73      1.35 o
   4   4   1      220.25      221.96      1.49 o
   5   4   1        6.69        8.14      0.43 o
   6   4   1       11.11       11.29      0.46 o
   7   4   1        3.36        5.08      0.48 o
   8   4   1      171.35      169.44      2.11 o
   9   4   1      396.87      389.02      4.33 o
  10   4   1       13.28       12.95      0.54 o
  11   4   1        6.77        5.57      0.36 o
 -10   5   1       96.26       98.42      2.76 o
  -9   5   1       39.72       40.46      0.84 o
  -8   5   1       15.82       18.55      0.59 o
  -7   5   1       14.98       14.73      0.51 o
  -6   5   1       31.37       29.60      0.76 o
  -5   5   1        7.76        8.09      0.69 o
  -4   5   1        2.43        5.08      0.38 o
  -3   5   1       16.34       16.12      0.34 o
  -2   5   1        0.75        0.80      0.18 o
  -1   5   1      110.74      106.88      1.25 o
   0   5   1      354.77      347.81      4.41 o
   1   5   1        0.10        0.25      0.14 o
   2   5   1        1.54        2.00      0.22 o
   3   5   1        0.34        0.36      0.14 o
   4   5   1       59.05       56.62      0.70 o
   5   5   1        4.95        7.60      0.45 o
   6   5   1        4.07        3.29      0.36 o
   7   5   1       40.49       43.32      0.74 o
   8   5   1        0.33        0.82      0.31 o
   9   5   1        5.71        6.38      0.50 o
  10   5   1        4.18        2.32      0.29 o
  -9   6   1      148.05      158.19      3.15 o
  -8   6   1        7.08        8.66      0.56 o
  -7   6   1       13.65       15.97      0.61 o
  -6   6   1       34.89       28.97      0.74 o
  -5   6   1       23.29       21.26      0.57 o
  -4   6   1      336.48      325.23      3.28 o
  -3   6   1        0.36        1.05      0.38 o
  -2   6   1       47.37       45.36      0.82 o
  -1   6   1      277.39      260.81      2.82 o
   0   6   1       74.18       73.84      1.07 o
   1   6   1       15.56       18.71      0.92 o
   2   6   1      141.18      136.70      1.56 o
   3   6   1       63.07       57.98      0.93 o
   4   6   1      112.83      111.67      1.42 o
   5   6   1      183.78      190.89      2.26 o
   6   6   1      137.28      137.08      1.60 o
   7   6   1        2.85        3.24      0.37 o
   8   6   1        5.97        6.64      0.48 o
   9   6   1       62.11       66.46      1.17 o
  -8   7   1       14.83       14.79      1.18 o
  -7   7   1       75.39       68.02      1.24 o
  -6   7   1      121.16      128.43      1.75 o
  -5   7   1       28.49       30.60      0.93 o
  -4   7   1       64.83       64.65      1.10 o
  -3   7   1      163.80      166.22      2.12 o
  -2   7   1       27.77       30.36      0.64 o
  -1   7   1      269.18      254.38      2.76 o
   0   7   1      135.95      137.33      1.86 o
   1   7   1       52.14       47.64      0.93 o
   2   7   1       62.89       62.58      1.01 o
   3   7   1       62.29       59.22      1.01 o
   4   7   1       15.81       13.92      0.80 o
   5   7   1       41.13       41.70      0.98 o
   6   7   1      111.42      113.29      1.57 o
   7   7   1       43.58       46.33      0.90 o
   8   7   1        2.24        0.83      0.69 o
  -6   8   1        8.74        8.92      0.73 o
  -5   8   1        2.47        0.88      0.27 o
  -4   8   1       46.19       43.15      0.78 o
  -3   8   1       22.48       22.29      0.58 o
  -2   8   1       15.02       11.23      0.65 o
  -1   8   1       12.78       11.98      0.57 o
   0   8   1       35.26       30.89      0.83 o
   1   8   1       14.90       15.45      1.02 o
   2   8   1        7.38        7.97      0.97 o
   3   8   1       15.49       16.56      1.09 o
   4   8   1        8.18        6.51      0.48 o
   5   8   1        2.40        1.70      0.40 o
  -1   9   1        0.15        0.27      2.36 o
   0   9   1        0.02        0.33      1.12 o
   1   9   1        4.74        5.68      1.94 o
 -12   0   2       34.04       31.36      1.61 o
 -10   0   2       71.25       79.58      1.37 o
  -8   0   2      848.65      842.68     17.97 o
  -6   0   2     4419.28     4727.47     56.92 o
  -4   0   2      150.43      129.50      0.96 o
  -2   0   2     1635.02     1459.93     11.53 o
   0   0   2      587.92      526.76      3.83 o
   2   0   2     2483.86     2334.93     24.13 o
   4   0   2    10330.27    11017.78    142.46 o
   6   0   2     2919.09     2785.69     28.18 o
   8   0   2      131.26      115.63      1.48 o
  10   0   2       46.59       46.98      0.93 o
  12   0   2       15.65       21.53      0.95 o
 -13   1   2        8.52        9.83      0.70 o
 -12   1   2       39.61       36.44      0.79 o
 -11   1   2       13.37        8.63      0.57 o
 -10   1   2      187.09      155.94      2.15 o
  -9   1   2       17.92       16.93      0.44 o
  -8   1   2       54.37       56.50      0.71 o
  -7   1   2      134.32      133.67      0.88 o
  -6   1   2      115.35      112.81      0.68 o
  -5   1   2       37.74       47.65      0.50 o
  -4   1   2        0.11        0.63      0.12 o
  -3   1   2      701.95      650.29      3.25 o
  -2   1   2     1858.57     1655.69     10.55 o
  -1   1   2    21097.48    21208.97    444.25 o
   0   1   2      687.37      626.74      3.43 o
   1   1   2       77.60       93.32      0.77 o
   2   1   2     3677.72     3511.41     23.73 o
   3   1   2     2011.88     1882.31     11.27 o
   4   1   2       63.59       57.21      0.39 o
   5   1   2     1397.74     1392.52      8.38 o
   6   1   2      259.83      280.46      1.53 o
   7   1   2      444.03      457.81      3.38 o
   8   1   2        7.26        7.14      0.37 o
   9   1   2        2.33        1.98      0.34 o
  10   1   2       13.17       11.56      0.39 o
  11   1   2        4.83        5.40      0.33 o
  12   1   2       16.86       14.05      0.44 o
 -12   2   2       57.58       55.78      1.17 o
 -11   2   2       43.01       35.29      0.66 o
 -10   2   2       46.66       38.33      0.76 o
  -9   2   2        2.08        2.91      0.38 o
  -8   2   2        0.00       -0.01      0.21 o
  -7   2   2       26.42       29.40      0.49 o
  -6   2   2      175.93      182.19      1.22 o
  -5   2   2     2114.22     2161.90     16.47 o
  -4   2   2       98.62      101.16      0.59 o
  -3   2   2      257.81      284.12      1.43 o
  -2   2   2      807.02      793.94      4.35 o
  -1   2   2    12673.59    13236.98    211.20 o
   0   2   2      194.41      193.18      1.15 o
   1   2   2     4062.21     3781.15     26.09 o
   2   2   2      257.62      259.70      1.28 o
   3   2   2      358.99      369.92      1.82 o
   4   2   2      420.60      437.10      2.08 o
   5   2   2      107.47      112.76      0.61 o
   6   2   2       96.35       91.77      0.68 o
   7   2   2       22.51       16.22      0.33 o
   8   2   2      166.39      155.99      1.74 o
   9   2   2       94.90       86.42      1.27 o
  10   2   2        9.99        9.83      0.48 o
  11   2   2       12.31        9.45      0.41 o
  12   2   2        4.97        4.44      0.30 o
 -12   3   2        6.00        5.57      0.44 o
 -11   3   2       23.44       22.40      0.60 o
 -10   3   2        4.56        9.18      0.57 o
  -9   3   2       11.25        8.11      0.63 o
  -8   3   2       48.82       54.63      1.07 o
  -7   3   2      280.62      284.06      3.75 o
  -6   3   2       79.24       65.51      0.64 o
  -5   3   2      117.59      123.66      0.91 o
  -4   3   2        0.70        0.12      0.09 o
  -3   3   2     1634.31     1680.65     10.46 o
  -2   3   2      125.77      165.47      0.87 o
  -1   3   2      468.93      481.13      2.46 o
   0   3   2     2799.10     2665.68     16.10 o
   1   3   2        8.45       11.70      0.15 o
   2   3   2      266.52      262.29      1.32 o
   3   3   2       46.74       54.66      0.34 o
   4   3   2       21.90       24.08      0.33 o
   5   3   2       62.48       64.04      0.58 o
   6   3   2     1011.63     1057.88     10.07 o
   7   3   2       21.16       24.71      0.72 o
   8   3   2      261.51      271.84      3.15 o
   9   3   2       45.52       45.79      0.94 o
  10   3   2        2.11        3.14      0.40 o
  11   3   2        0.51        0.45      0.25 o
  12   3   2        0.15        0.30      0.30 o
 -11   4   2        7.74       11.12      0.46 o
 -10   4   2       10.96       11.50      0.72 o
  -9   4   2       42.66       40.74      0.93 o
  -8   4   2       27.36       31.78      0.93 o
  -7   4   2       47.80       47.63      0.90 o
  -6   4   2     1317.20     1410.01     15.96 o
  -5   4   2       40.21       40.82      0.66 o
  -4   4   2      350.01      409.30      2.87 o
  -3   4   2       40.04       36.32      0.31 o
  -2   4   2       37.81       36.57      0.32 o
  -1   4   2      886.53      856.26      4.75 o
   0   4   2      904.85     1019.87      5.91 o
   1   4   2      356.37      313.73      1.66 o
   2   4   2       70.46       62.54      0.41 o
   3   4   2      154.89      138.24      0.84 o
   4   4   2       56.83       49.21      0.49 o
   5   4   2       41.39       41.25      0.66 o
   6   4   2        0.01        0.65      0.27 o
   7   4   2        1.31        1.82      0.43 o
   8   4   2       20.10       19.02      0.67 o
   9   4   2      458.27      465.70      6.08 o
  10   4   2       21.71       21.21      0.59 o
  11   4   2        6.60        6.55      0.69 o
 -10   5   2       58.44       60.48      1.31 o
  -9   5   2        0.36        0.43      0.37 o
  -8   5   2       12.38       10.85      0.59 o
  -7   5   2        5.19        5.32      0.56 o
  -6   5   2       30.80       30.05      0.72 o
  -5   5   2       16.08       17.93      0.57 o
  -4   5   2       10.99        9.61      0.50 o
  -3   5   2       40.41       40.39      0.49 o
  -2   5   2       16.70       16.87      0.41 o
  -1   5   2     2274.54     2223.36     25.37 o
   0   5   2       95.66       98.57      0.88 o
   1   5   2       11.50       13.51      0.29 o
   2   5   2       10.59        8.66      0.24 o
   3   5   2       54.88       51.34      0.56 o
   4   5   2      464.44      467.69      4.30 o
   5   5   2       38.41       39.43      0.68 o
   6   5   2        0.00        0.42      0.25 o
   7   5   2       35.39       38.56      0.68 o
   8   5   2        4.00        3.56      0.38 o
   9   5   2        8.85        8.42      0.61 o
  10   5   2       66.46       67.20      1.09 o
  -9   6   2        0.35        0.27      0.32 o
  -8   6   2       27.57       28.08      0.80 o
  -7   6   2        7.80        7.16      0.53 o
  -6   6   2       47.42       42.78      0.74 o
  -5   6   2      120.98      125.62      1.46 o
  -4   6   2      111.87      114.92      1.56 o
  -3   6   2      351.89      326.52      3.90 o
  -2   6   2      948.53      944.19     11.00 o
  -1   6   2     1071.74     1062.43     12.59 o
   0   6   2       43.68       36.35      0.71 o
   1   6   2        5.58        6.96      0.38 o
   2   6   2      122.39      122.21      1.33 o
   3   6   2       49.25       49.45      1.18 o
   4   6   2      206.03      202.62      2.45 o
   5   6   2        1.47        0.97      0.37 o
   6   6   2        0.21        0.21      0.26 o
   7   6   2       63.33       68.38      1.12 o
   8   6   2       73.22       77.43      1.34 o
   9   6   2       32.27       34.81      0.86 o
  -8   7   2       16.07       13.34      1.32 o
  -7   7   2       19.52       17.07      0.61 o
  -6   7   2       24.70       21.63      0.69 o
  -5   7   2       37.71       34.61      0.76 o
  -4   7   2      119.51      116.20      1.59 o
  -3   7   2       68.31       68.25      1.13 o
  -2   7   2       30.36       29.74      0.68 o
  -1   7   2       75.71       67.89      1.33 o
   0   7   2      502.74      499.89      6.53 o
   1   7   2      117.11      113.87      1.74 o
   2   7   2       39.09       39.27      1.01 o
   3   7   2      298.43      298.93      4.46 o
   4   7   2        0.11        0.14      0.29 o
   5   7   2       34.15       33.90      0.90 o
   6   7   2      172.27      176.79      2.46 o
   7   7   2       46.68       48.12      1.05 o
  -6   8   2       12.21       14.44      1.03 o
  -5   8   2        0.01        0.28      0.32 o
  -4   8   2        6.43        5.99      0.41 o
  -3   8   2       53.91       54.12      1.12 o
  -2   8   2        4.19        1.87      0.28 o
  -1   8   2       19.83       13.00      0.70 o
   0   8   2        2.05        1.60      0.44 o
   1   8   2        3.16        3.45      0.48 o
   2   8   2       25.25       28.04      1.23 o
   3   8   2        4.94        5.36      0.92 o
   4   8   2       51.32       54.02      1.83 o
   5   8   2       22.76       22.29      1.32 o
  -1   9   2      167.48      162.06      4.32 o
   0   9   2       36.49       34.64      2.84 o
 -13   0   3       48.35       50.16      1.53 o
 -11   0   3      765.08      686.65     11.93 o
  -9   0   3       30.74       28.92      0.91 o
  -7   0   3      826.23      861.21      7.46 o
  -5   0   3      125.68      156.20      1.18 o
  -3   0   3      645.21      546.15      3.63 o
  -1   0   3     3766.81     3426.24     61.15 o
   1   0   3     9955.30    10093.95    184.81 o
   3   0   3    21812.34    24928.92    508.69 o
   5   0   3     1042.76     1070.35      8.82 o
   7   0   3      811.59      944.44      9.64 o
   9   0   3      325.46      327.60      4.11 o
  11   0   3       12.22       11.77      0.84 o
 -13   1   3        5.97        6.29      0.49 o
 -12   1   3        9.52        9.69      0.52 o
 -11   1   3      108.02      100.26      1.62 o
 -10   1   3      118.74       97.20      1.31 o
  -9   1   3        0.01        0.20      0.20 o
  -8   1   3       21.09       17.94      0.45 o
  -7   1   3        0.87        0.52      0.16 o
  -6   1   3       15.11       14.36      0.32 o
  -5   1   3       48.54       53.44      0.42 o
  -4   1   3        7.61        8.34      0.15 o
  -3   1   3       80.71       81.92      0.51 o
  -2   1   3     1381.90     1238.87      7.03 o
  -1   1   3     1414.83     1314.89      9.34 o
   0   1   3      164.47      150.39      0.81 o
   1   1   3     3570.72     3413.52     25.95 o
   2   1   3     9493.23     9835.13     94.19 o
   3   1   3       85.02       88.92      0.52 o
   4   1   3     1634.24     1565.82      8.79 o
   5   1   3      699.75      751.23      3.92 o
   6   1   3        7.07        7.47      0.19 o
   7   1   3      148.40      150.51      1.25 o
   8   1   3      245.59      262.07      2.47 o
   9   1   3      349.77      348.02      3.27 o
  10   1   3        0.83        1.15      0.25 o
  11   1   3        2.71        2.22      0.32 o
  12   1   3        7.60        5.63      0.35 o
 -12   2   3        5.20        2.57      0.51 o
 -11   2   3        0.42        0.44      0.27 o
 -10   2   3       89.17       81.06      1.14 o
  -9   2   3        1.11        0.81      0.26 o
  -8   2   3      120.81      113.41      1.37 o
  -7   2   3       91.23      101.69      0.92 o
  -6   2   3     2861.07     3043.15     24.11 o
  -5   2   3       60.71       58.64      0.47 o
  -4   2   3      364.65      377.50      1.99 o
  -3   2   3        6.96        6.71      0.21 o
  -2   2   3     1515.04     1441.84      8.78 o
  -1   2   3     4925.56     4736.83     39.29 o
   0   2   3     4758.21     4738.67     35.11 o
   1   2   3     1362.12     1231.86      6.92 o
   2   2   3     1629.26     1543.36      8.99 o
   3   2   3      428.09      410.53      1.99 o
   4   2   3       14.92       12.85      0.18 o
   5   2   3      339.60      345.21      1.88 o
   6   2   3        3.31        4.37      0.22 o
   7   2   3        0.74        2.22      0.41 o
   8   2   3       11.07       11.75      0.63 o
   9   2   3      289.42      291.28      3.23 o
  10   2   3       12.11       11.33      0.48 o
  11   2   3        1.19        1.01      0.26 o
  12   2   3        0.27        0.12      0.25 o
 -12   3   3       34.87       33.44      0.81 o
 -11   3   3       30.81       29.16      0.67 o
 -10   3   3      167.91      177.21      2.03 o
  -9   3   3      196.41      197.16      2.23 o
  -8   3   3        4.94        3.92      0.39 o
  -7   3   3      439.23      456.26      4.48 o
  -6   3   3      120.89      114.04      1.00 o
  -5   3   3        3.55        4.95      0.19 o
  -4   3   3      732.22      773.18      4.48 o
  -3   3   3       64.58       60.49      0.46 o
  -2   3   3        0.62        0.98      0.11 o
  -1   3   3     5577.43     5624.19     42.56 o
   0   3   3     1678.90     1639.31      9.32 o
   1   3   3        0.58        3.74      0.14 o
   2   3   3       71.16       68.65      0.41 o
   3   3   3       14.87       14.38      0.22 o
   4   3   3       82.03       94.61      0.67 o
   5   3   3      327.10      327.97      2.03 o
   6   3   3       17.51       22.07      0.45 o
   7   3   3      143.01      136.45      1.84 o
   8   3   3      157.10      158.08      2.04 o
   9   3   3      349.94      352.10      4.24 o
  10   3   3        1.20        1.80      0.39 o
  11   3   3        2.63        1.95      0.33 o
 -11   4   3       24.60       20.34      0.60 o
 -10   4   3       18.14       12.96      0.62 o
  -9   4   3       35.55       33.56      1.17 o
  -8   4   3        4.04        3.34      0.52 o
  -7   4   3       88.40       84.67      1.12 o
  -6   4   3       85.94       96.35      2.79 o
  -5   4   3       22.43       25.23      0.46 o
  -4   4   3        0.41        0.14      0.12 o
  -3   4   3       93.04      108.39      0.66 o
  -2   4   3     1343.75     1414.20      9.67 o
  -1   4   3        7.91       12.86      0.21 o
   0   4   3      267.65      269.50      1.38 o
   1   4   3       81.21       87.59      0.49 o
   2   4   3      786.48      838.33      4.76 o
   3   4   3        0.01        0.17      0.13 o
   4   4   3       46.04       49.27      0.57 o
   5   4   3       27.19       27.72      0.87 o
   6   4   3        8.59        9.59      0.41 o
   7   4   3        7.21        7.33      0.48 o
   8   4   3       49.62       50.92      1.01 o
   9   4   3       44.10       44.31      1.15 o
  10   4   3       17.65       16.94      0.73 o
  11   4   3       13.27       13.77      0.55 o
 -11   5   3       12.64       14.43      0.53 o
 -10   5   3       23.60       23.67      0.86 o
  -9   5   3        1.34        1.30      0.32 o
  -8   5   3       27.80       28.07      1.00 o
  -7   5   3       44.97       42.09      0.88 o
  -6   5   3       40.89       45.25      0.75 o
  -5   5   3       81.60       78.26      0.97 o
  -4   5   3        2.45        3.46      0.33 o
  -3   5   3       18.80       22.23      0.35 o
  -2   5   3       59.08       65.21      0.78 o
  -1   5   3        4.41        5.37      0.35 o
   0   5   3      143.53      148.65      1.39 o
   1   5   3       23.52       22.64      0.31 o
   2   5   3       19.87       19.57      0.53 o
   3   5   3        9.19        8.95      0.32 o
   4   5   3       94.49       94.04      1.02 o
   5   5   3        5.67        7.22      0.64 o
   6   5   3        1.02        1.09      0.32 o
   7   5   3        9.25        9.05      0.59 o
   8   5   3       70.51       73.06      1.58 o
   9   5   3      300.11      316.21      4.07 o
  10   5   3        9.35        9.94      0.56 o
  -9   6   3        2.15        1.44      0.43 o
  -8   6   3        0.56        0.42      0.33 o
  -7   6   3      202.79      213.08      2.31 o
  -6   6   3      207.13      197.12      1.97 o
  -5   6   3      307.35      300.13      3.03 o
  -4   6   3      167.40      165.10      2.03 o
  -3   6   3       12.80        7.55      0.43 o
  -2   6   3      229.24      237.53      2.78 o
  -1   6   3     1991.18     2011.79     26.29 o
   0   6   3      117.43      110.59      1.55 o
   1   6   3      298.07      302.14      3.29 o
   2   6   3      188.02      182.90      1.96 o
   3   6   3        1.12        0.94      0.38 o
   4   6   3       26.91       27.99      0.71 o
   5   6   3        6.65        5.62      0.56 o
   6   6   3        0.08        0.68      0.27 o
   7   6   3       15.57       14.47      0.45 o
   8   6   3        7.93        8.12      0.61 o
   9   6   3      239.63      270.92      3.34 o
  -8   7   3       27.24       25.87      1.41 o
  -7   7   3        4.40        3.97      0.43 o
  -6   7   3        0.77        0.86      0.29 o
  -5   7   3       14.36       12.27      0.62 o
  -4   7   3       27.75       24.58      0.82 o
  -3   7   3       50.65       48.54      1.15 o
  -2   7   3      518.48      489.70      6.59 o
  -1   7   3      220.13      203.73      2.52 o
   0   7   3      126.45      121.85      1.64 o
   1   7   3        3.91        4.22      0.53 o
   2   7   3        0.30        0.34      0.57 o
   3   7   3        9.88       10.78      1.01 o
   4   7   3      474.11      476.26      6.38 o
   5   7   3        7.07        8.08      0.56 o
   6   7   3       89.32       91.20      1.37 o
   7   7   3       10.91        9.89      0.58 o
  -6   8   3       14.97       19.47      1.21 o
  -5   8   3        5.27        5.97      0.38 o
  -4   8   3       17.07       16.07      0.62 o
  -3   8   3        3.31        2.51      0.45 o
  -2   8   3      220.99      204.66      2.39 o
  -1   8   3        6.49        4.73      0.54 o
   0   8   3       15.47       16.28      0.71 o
   1   8   3       21.45       25.21      0.86 o
   2   8   3       11.40       15.10      1.10 o
   3   8   3       20.74       24.36      1.52 o
   4   8   3        6.53        6.35      1.08 o
   5   8   3       89.59       96.17      2.71 o
 -12   0   4        1.53        0.10      0.26 o
 -10   0   4      208.68      177.92      3.31 o
  -8   0   4      283.66      280.51      3.18 o
  -6   0   4      610.28      714.25      5.47 o
  -4   0   4     4206.96     3962.11     36.66 o
  -2   0   4     2315.59     1985.13     16.65 o
   0   0   4     1223.30     1134.16     12.43 o
   2   0   4     7025.85     6726.89     73.07 o
   4   0   4      314.43      369.00      2.52 o
   6   0   4     2137.40     2160.93     22.85 o
   8   0   4      560.82      578.35      7.32 o
  10   0   4       27.87       27.49      0.71 o
  12   0   4       23.65       25.79      0.79 o
 -13   1   4        0.29        0.08      0.29 o
 -12   1   4        0.02       -0.09      0.28 o
 -11   1   4        2.37        1.34      0.34 o
 -10   1   4       81.16       70.43      0.82 o
  -9   1   4        5.53        6.81      0.38 o
  -8   1   4      413.97      454.05      3.85 o
  -7   1   4       34.74       39.30      0.39 o
  -6   1   4       64.09       62.05      0.48 o
  -5   1   4       32.27       33.93      0.28 o
  -4   1   4       76.63       77.39      0.45 o
  -3   1   4       13.25       14.31      0.21 o
  -2   1   4      164.32      187.33      1.14 o
  -1   1   4      280.81      268.39      1.30 o
   0   1   4     1227.78     1114.31      8.54 o
   1   1   4     3436.41     3208.68     22.33 o
   2   1   4      394.06      401.39      2.07 o
   3   1   4        1.48        2.62      0.15 o
   4   1   4      496.67      555.71      2.85 o
   5   1   4     1487.02     1473.88      8.89 o
   6   1   4      159.95      154.99      1.26 o
   7   1   4        4.69        5.01      0.24 o
   8   1   4     1932.55     1975.44     21.42 o
   9   1   4       33.41       32.08      0.81 o
  10   1   4        1.96        1.59      0.29 o
  11   1   4       57.52       51.18      0.82 o
  12   1   4        0.27       -0.02      0.17 o
 -12   2   4        0.02        0.06      0.16 o
 -11   2   4      283.06      246.48      2.73 o
 -10   2   4        5.96        5.21      0.39 o
  -9   2   4       36.42       38.06      0.71 o
  -8   2   4       30.30       32.39      0.55 o
  -7   2   4      349.40      355.94      2.97 o
  -6   2   4       53.46       54.50      0.48 o
  -5   2   4      100.01      124.03      0.75 o
  -4   2   4      368.46      376.41      1.98 o
  -3   2   4        3.54        1.44      0.14 o
  -2   2   4       75.65       81.12      0.56 o
  -1   2   4     1772.39     1588.78      9.57 o
   0   2   4      151.52      152.02      1.21 o
   1   2   4       10.37        9.78      0.23 o
   2   2   4       63.33       58.98      0.44 o
   3   2   4        1.80        0.88      0.08 o
   4   2   4       18.73       15.75      0.20 o
   5   2   4      166.97      197.29      1.27 o
   6   2   4       10.06       10.07      0.70 o
   7   2   4      236.87      226.43      2.34 o
   8   2   4        1.02        1.61      0.36 o
   9   2   4        0.22        1.53      0.65 o
  10   2   4        0.21        0.45      0.25 o
  11   2   4       31.22       30.76      0.57 o
  12   2   4        0.62        0.01      0.32 o
 -12   3   4        8.52        7.29      0.47 o
 -11   3   4        0.64        0.21      0.22 o
 -10   3   4      308.19      307.32      3.23 o
  -9   3   4       50.82       49.21      0.77 o
  -8   3   4      396.33      397.60      3.92 o
  -7   3   4       18.81       19.18      0.51 o
  -6   3   4     1281.34     1338.18     10.70 o
  -5   3   4       13.32       13.58      0.25 o
  -4   3   4      558.60      618.48      3.52 o
  -3   3   4      429.47      489.09      2.82 o
  -2   3   4      514.58      489.29      2.71 o
  -1   3   4      935.62      960.11      5.25 o
   0   3   4      131.76      117.94      0.61 o
   1   3   4       41.93       54.31      0.47 o
   2   3   4       32.20       26.48      0.22 o
   3   3   4      718.86      789.51      4.42 o
   4   3   4      291.75      292.38      1.73 o
   5   3   4       20.47       17.98      0.38 o
   6   3   4        0.13        0.44      0.26 o
   7   3   4       44.57       46.50      0.92 o
   8   3   4      519.61      529.18      6.03 o
   9   3   4      612.05      615.62      6.89 o
  10   3   4       12.43       14.36      0.72 o
  11   3   4        0.44        0.24      0.28 o
 -11   4   4       20.05       19.02      0.78 o
 -10   4   4       12.98       14.02      0.67 o
  -9   4   4        2.27        2.32      0.41 o
  -8   4   4        9.44        9.88      0.53 o
  -7   4   4       30.31       29.86      0.63 o
  -6   4   4      145.51      150.89      1.38 o
  -5   4   4       14.40       17.87      0.37 o
  -4   4   4      457.44      478.58      3.58 o
  -3   4   4        1.62        1.67      0.21 o
  -2   4   4       53.28       58.65      0.47 o
  -1   4   4     2375.69     2447.99     18.74 o
   0   4   4      579.49      629.18      3.49 o
   1   4   4      185.15      201.23      1.03 o
   2   4   4       12.49       16.69      0.21 o
   3   4   4       30.29       28.55      0.35 o
   4   4   4      100.15      108.64      1.07 o
   5   4   4       50.61       46.47      0.75 o
   6   4   4        0.04        0.46      0.30 o
   7   4   4        2.88        2.55      0.52 o
   8   4   4       47.77       50.60      1.38 o
   9   4   4      135.55      141.89      2.17 o
  10   4   4        4.66        2.11      0.73 o
  11   4   4        5.74        6.53      0.43 o
 -11   5   4       24.22       30.96      1.72 o
 -10   5   4        1.79        1.55      0.40 o
  -9   5   4        4.93        5.06      0.49 o
  -8   5   4        9.17        8.69      0.50 o
  -7   5   4       37.46       35.95      0.74 o
  -6   5   4       17.96       15.65      0.51 o
  -5   5   4       66.42       62.46      0.84 o
  -4   5   4       34.93       33.21      0.56 o
  -3   5   4       23.60       19.71      0.37 o
  -2   5   4      584.87      566.62      5.58 o
  -1   5   4     1598.04     1626.31     16.46 o
   0   5   4       60.82       66.53      0.70 o
   1   5   4        7.45        6.01      0.23 o
   2   5   4       16.66       15.69      0.35 o
   3   5   4       13.42       13.56      0.44 o
   4   5   4      247.78      265.17      2.74 o
   5   5   4       47.24       48.93      0.81 o
   6   5   4       28.60       27.83      0.67 o
   7   5   4        4.25        3.65      0.49 o
   8   5   4       41.30       43.62      1.04 o
   9   5   4       24.75       25.56      0.82 o
  10   5   4       23.98       27.36      0.77 o
  -9   6   4       10.38       12.94      0.75 o
  -8   6   4        5.28        5.32      0.54 o
  -7   6   4       13.99       16.23      0.54 o
  -6   6   4       37.44       37.49      0.69 o
  -5   6   4       26.34       29.48      0.88 o
  -4   6   4      291.44      292.92      3.83 o
  -3   6   4        7.26        3.92      0.43 o
  -2   6   4        8.35       10.67      0.65 o
  -1   6   4      897.84      883.28     11.03 o
   0   6   4       20.60       22.02      0.73 o
   1   6   4       17.58       15.96      0.51 o
   2   6   4      267.99      275.45      3.33 o
   3   6   4      173.16      164.94      2.29 o
   4   6   4       62.69       64.48      1.12 o
   5   6   4       11.80       13.26      1.01 o
   6   6   4        8.48        8.24      0.56 o
   7   6   4       12.73       12.63      0.45 o
   8   6   4       60.48       61.94      1.33 o
   9   6   4       47.13       51.67      1.16 o
  -8   7   4        1.06        0.83      0.52 o
  -7   7   4       68.73       63.48      1.49 o
  -6   7   4      227.60      241.84      2.99 o
  -5   7   4       53.63       52.37      1.38 o
  -4   7   4       64.98       56.87      1.38 o
  -3   7   4       19.00       15.36      0.74 o
  -2   7   4      258.01      237.25      2.98 o
  -1   7   4       80.61       70.59      1.25 o
   0   7   4       13.92       15.92      0.68 o
   1   7   4       78.95       72.81      1.60 o
   2   7   4       59.29       60.48      1.94 o
   3   7   4       27.97       27.28      0.89 o
   4   7   4       23.36       22.35      0.82 o
   5   7   4        0.03        0.15      0.28 o
   6   7   4       58.79       61.94      1.96 o
   7   7   4        6.51        6.79      0.83 o
  -6   8   4        3.29        0.46      0.58 o
  -5   8   4        7.70        9.37      0.52 o
  -4   8   4        0.95        0.59      0.36 o
  -3   8   4        0.05        0.13      0.32 o
  -2   8   4      121.16      114.01      1.49 o
  -1   8   4      156.87      148.08      1.85 o
   0   8   4       28.37       30.07      1.18 o
   1   8   4        0.26        0.48      0.48 o
   2   8   4       13.93       16.49      1.03 o
   3   8   4        0.25        0.56      0.75 o
   4   8   4        0.01        0.19      0.64 o
   5   8   4        0.00        0.18      0.59 o
 -13   0   5        3.01        1.89      0.62 o
 -11   0   5      198.22      168.63      2.83 o
  -9   0   5       28.31       27.89      1.58 o
  -7   0   5     1846.12     1891.86     18.07 o
  -5   0   5      985.83      985.02      7.09 o
  -3   0   5     2497.16     2215.64     17.95 o
  -1   0   5        2.76        4.89      0.46 o
   1   0   5       38.25       37.29      0.66 o
   3   0   5       38.97       32.52      0.44 o
   5   0   5      124.86      107.15      0.96 o
   7   0   5     1849.73     1843.26     27.56 o
   9   0   5      743.55      732.74      9.65 o
  11   0   5       14.40       16.30      0.57 o
 -13   1   5        0.11        0.19      0.32 o
 -12   1   5       10.26        9.65      0.43 o
 -11   1   5        0.12        0.19      0.22 o
 -10   1   5        0.19        0.11      0.21 o
  -9   1   5       12.16       11.49      0.44 o
  -8   1   5      330.16      343.71      3.47 o
  -7   1   5        4.92        6.75      0.22 o
  -6   1   5       26.89       29.25      0.29 o
  -5   1   5      418.89      460.46      2.27 o
  -4   1   5       71.08       79.83      0.48 o
  -3   1   5      296.32      281.85      1.40 o
  -2   1   5       91.51      102.91      0.53 o
  -1   1   5      742.72      665.11      3.18 o
   0   1   5      548.80      525.78      3.15 o
   1   1   5     3141.50     3059.22     20.17 o
   2   1   5     1518.67     1535.35      9.25 o
   3   1   5     1540.93     1575.22      9.67 o
   4   1   5      716.47      782.84      4.21 o
   5   1   5     1487.70     1566.29     10.74 o
   6   1   5      557.77      572.18      3.87 o
   7   1   5        3.48        4.48      0.28 o
   8   1   5     3888.57     3829.37     47.79 o
   9   1   5      309.69      299.50      3.14 o
  10   1   5       11.03        9.30      0.45 o
  11   1   5        0.24        0.33      0.23 o
  12   1   5        4.28        6.38      1.30 o
 -12   2   5        0.38        1.93      0.25 o
 -11   2   5       16.86       16.22      0.56 o
 -10   2   5       13.30       14.23      0.51 o
  -9   2   5      123.82      120.62      1.35 o
  -8   2   5        9.05        8.94      0.37 o
  -7   2   5        0.47        1.60      0.27 o
  -6   2   5        1.40        3.84      0.21 o
  -5   2   5       24.11       26.08      0.31 o
  -4   2   5      185.27      187.17      0.96 o
  -3   2   5       11.58       11.84      0.19 o
  -2   2   5     2224.98     2245.99     14.75 o
  -1   2   5      143.56      167.27      1.05 o
   0   2   5        0.38        1.52      0.13 o
   1   2   5      169.17      169.15      0.84 o
   2   2   5       52.54       53.62      0.31 o
   3   2   5     1379.12     1392.86      8.36 o
   4   2   5       24.60       13.63      0.18 o
   5   2   5       55.05       48.09      0.37 o
   6   2   5      323.13      329.03      3.64 o
   7   2   5      121.04      117.59      1.43 o
   8   2   5     1220.84     1288.04     14.78 o
   9   2   5       32.71       32.81      0.69 o
  10   2   5       37.06       40.91      0.80 o
  11   2   5       17.82       17.31      0.49 o
 -12   3   5        0.75        0.54      0.27 o
 -11   3   5       17.09       17.10      0.46 o
 -10   3   5       90.01       94.29      1.13 o
  -9   3   5       34.37       33.36      0.63 o
  -8   3   5        4.14        3.44      0.37 o
  -7   3   5        1.30        1.09      0.31 o
  -6   3   5       43.91       40.73      0.46 o
  -5   3   5        0.02        0.23      0.14 o
  -4   3   5      530.79      608.73      3.51 o
  -3   3   5      316.97      340.51      1.93 o
  -2   3   5      497.90      533.85      2.72 o
  -1   3   5      148.50      130.69      0.80 o
   0   3   5      210.66      244.39      1.17 o
   1   3   5      373.74      358.08      1.73 o
   2   3   5      146.21      153.20      0.77 o
   3   3   5      420.93      449.28      2.52 o
   4   3   5      571.34      627.87      4.25 o
   5   3   5      205.45      195.47      1.83 o
   6   3   5      145.89      140.45      1.79 o
   7   3   5       18.79       16.83      0.68 o
   8   3   5      486.44      507.47      6.73 o
   9   3   5        3.12        2.94      0.50 o
  10   3   5       24.19       24.60      0.78 o
  11   3   5        3.51        3.88      0.54 o
 -11   4   5      188.73      196.88      2.16 o
 -10   4   5        1.07        1.02      0.31 o
  -9   4   5        0.27        0.83      0.29 o
  -8   4   5      255.03      266.33      2.72 o
  -7   4   5        1.18        1.47      0.35 o
  -6   4   5        7.30        7.76      0.44 o
  -5   4   5        0.02        0.21      0.24 o
  -4   4   5        0.46        0.63      0.13 o
  -3   4   5      354.49      373.97      2.21 o
  -2   4   5      353.88      365.18      2.17 o
  -1   4   5      135.25      149.06      0.90 o
   0   4   5        5.06        4.97      0.15 o
   1   4   5       53.81       54.50      0.38 o
   2   4   5       73.83       89.83      0.70 o
   3   4   5      486.18      507.14      3.72 o
   4   4   5        0.09        0.78      0.30 o
   5   4   5       41.48       43.59      0.76 o
   6   4   5      168.58      164.70      1.88 o
   7   4   5      103.78      115.10      1.84 o
   8   4   5       86.34       88.34      1.63 o
   9   4   5        2.75        2.58      0.49 o
  10   4   5        2.40        1.50      0.52 o
 -10   5   5        0.01       -0.16      0.30 o
  -9   5   5        1.24        0.66      0.31 o
  -8   5   5        5.60        5.08      0.48 o
  -7   5   5        3.60        3.52      0.40 o
  -6   5   5      316.38      325.11      3.42 o
  -5   5   5        0.05        0.30      0.26 o
  -4   5   5       33.78       30.79      0.59 o
  -3   5   5        0.52        1.74      0.32 o
  -2   5   5        0.92        1.73      0.26 o
  -1   5   5       18.28       17.72      0.41 o
   0   5   5      172.24      164.80      1.91 o
   1   5   5      248.59      230.93      2.21 o
   2   5   5        1.86        2.09      0.34 o
   3   5   5      183.33      194.47      2.00 o
   4   5   5       19.77       20.55      0.53 o
   5   5   5        0.14        0.48      0.27 o
   6   5   5        1.26        1.69      0.38 o
   7   5   5      147.57      148.30      2.09 o
   8   5   5      245.87      274.34      3.57 o
   9   5   5       85.41       87.63      1.33 o
  -9   6   5       18.31       17.19      0.60 o
  -8   6   5        0.65        0.54      0.24 o
  -7   6   5       18.52       18.54      0.60 o
  -6   6   5        0.13        0.41      0.35 o
  -5   6   5       26.02       26.07      1.37 o
  -4   6   5        0.94        0.79      0.36 o
  -3   6   5        3.17        5.44      0.38 o
  -2   6   5      115.92      108.88      1.67 o
  -1   6   5      150.81      149.96      2.18 o
   0   6   5      129.43      116.52      1.54 o
   1   6   5      178.67      169.60      2.16 o
   2   6   5      520.28      510.03      6.04 o
   3   6   5      415.49      416.27      4.82 o
   4   6   5      206.82      200.25      2.42 o
   5   6   5      249.61      263.23      2.97 o
   6   6   5       68.50       63.70      0.94 o
   7   6   5        0.00        0.13      0.22 o
   8   6   5       28.09       30.91      0.78 o
  -8   7   5        0.63        0.27      0.48 o
  -7   7   5      142.76      139.08      2.21 o
  -6   7   5       54.43       52.18      1.29 o
  -5   7   5       84.01       79.31      1.29 o
  -4   7   5       86.31       78.59      1.50 o
  -3   7   5        9.21        9.21      0.73 o
  -2   7   5       27.63       24.53      0.74 o
  -1   7   5      800.43      768.74      9.66 o
   0   7   5        7.81        6.56      0.92 o
   1   7   5       33.21       32.72      0.95 o
   2   7   5       16.56       17.86      0.96 o
   3   7   5       10.06       11.55      0.70 o
   4   7   5        7.37        6.62      0.65 o
   5   7   5        2.50        1.92      0.38 o
   6   7   5        0.47        0.79      0.34 o
   7   7   5        3.17        2.67      0.43 o
  -5   8   5        0.02        0.18      0.32 o
  -4   8   5        0.46        0.61      0.39 o
  -3   8   5       69.73       59.98      1.39 o
  -2   8   5      135.57      133.43      1.94 o
  -1   8   5       81.74       77.28      1.38 o
   0   8   5        0.95        0.92      0.56 o
   1   8   5        0.00        0.07      0.40 o
   2   8   5       22.70       25.83      1.19 o
   3   8   5        1.33        1.20      0.79 o
   4   8   5        7.58        9.74      1.16 o
 -12   0   6       18.73       25.56      0.74 o
 -10   0   6      254.16      252.10      3.20 o
  -8   0   6        0.26        0.51      0.37 o
  -6   0   6       24.22       11.96      0.39 o
  -4   0   6     3795.04     3741.63     35.80 o
  -2   0   6     5552.35     5134.71     62.48 o
   0   0   6     6152.05     5615.04     71.55 o
   2   0   6     2322.41     2183.76     20.48 o
   4   0   6       37.76       31.98      0.46 o
   6   0   6      908.56      968.32      9.90 o
   8   0   6     1066.72     1113.53     15.64 o
  10   0   6      138.82      134.29      1.84 o
 -13   1   6        0.26        0.28      0.40 o
 -12   1   6        4.62        5.05      0.35 o
 -11   1   6        2.31        1.06      0.26 o
 -10   1   6       10.97        9.37      0.50 o
  -9   1   6      119.35      117.32      1.34 o
  -8   1   6        2.46        3.68      0.35 o
  -7   1   6      781.88      833.19      6.23 o
  -6   1   6       37.20       28.80      0.26 o
  -5   1   6      424.72      434.42      2.10 o
  -4   1   6      366.99      379.01      1.85 o
  -3   1   6      104.52       81.66      0.53 o
  -2   1   6     1639.07     1648.97      9.50 o
  -1   1   6      960.77      859.62      4.49 o
   0   1   6      174.98      162.87      0.82 o
   1   1   6      606.96      621.47      3.50 o
   2   1   6      127.24      151.47      0.88 o
   3   1   6     2168.62     2243.78     14.88 o
   4   1   6      216.97      173.21      0.97 o
   5   1   6     2120.90     2170.30     16.36 o
   6   1   6       16.42       15.95      0.54 o
   7   1   6      176.37      176.53      1.51 o
   8   1   6       83.59       87.41      1.03 o
   9   1   6       20.18       19.60      0.52 o
  10   1   6       23.96       20.94      0.54 o
  11   1   6       43.09       36.25      0.69 o
 -12   2   6       26.04       22.74      0.48 o
 -11   2   6       74.12       65.73      0.86 o
 -10   2   6       14.15       11.80      0.52 o
  -9   2   6      116.18      119.80      1.33 o
  -8   2   6        3.09        3.32      0.33 o
  -7   2   6      324.37      318.49      2.72 o
  -6   2   6       39.60       35.38      0.38 o
  -5   2   6      479.86      532.24      3.17 o
  -4   2   6        5.16        6.95      0.13 o
  -3   2   6      159.35      170.51      0.93 o
  -2   2   6        5.02        4.15      0.17 o
  -1   2   6      832.43      839.60      4.26 o
   0   2   6      587.17      577.97      3.06 o
   1   2   6      274.68      312.48      1.63 o
   2   2   6      105.78       91.98      0.54 o
   3   2   6      447.80      440.04      2.40 o
   4   2   6       98.69      115.56      0.74 o
   5   2   6       38.12       32.63      0.34 o
   6   2   6        1.71        3.89      0.75 o
   7   2   6     1324.80     1372.75     16.91 o
   8   2   6      119.80      115.22      1.75 o
   9   2   6        8.65        7.55      0.42 o
  10   2   6       20.96       17.38      0.57 o
  11   2   6        8.18        7.94      0.48 o
 -12   3   6       90.91       86.21      1.03 o
 -11   3   6      159.60      168.43      1.78 o
 -10   3   6        2.37        2.09      0.28 o
  -9   3   6       30.23       28.53      0.59 o
  -8   3   6        3.58        2.93      0.39 o
  -7   3   6       70.75       65.02      0.83 o
  -6   3   6        0.40        0.62      0.20 o
  -5   3   6      338.68      358.63      2.19 o
  -4   3   6     1509.67     1500.04      9.98 o
  -3   3   6       69.95       90.91      0.62 o
  -2   3   6      250.42      240.52      1.32 o
  -1   3   6     3256.14     3353.85     23.33 o
   0   3   6      763.77      794.68      4.44 o
   1   3   6      212.96      208.47      1.08 o
   2   3   6        9.99       18.25      0.24 o
   3   3   6       14.55       24.79      0.33 o
   4   3   6       18.25       11.90      0.46 o
   5   3   6       40.51       38.12      0.74 o
   6   3   6       12.81       11.87      0.66 o
   7   3   6      249.03      248.22      3.00 o
   8   3   6      275.12      283.79      3.80 o
   9   3   6        4.03        5.94      0.59 o
  10   3   6        0.35        0.38      0.31 o
  11   3   6        0.75        0.16      0.27 o
 -11   4   6       61.32       62.22      1.00 o
 -10   4   6       27.49       24.78      0.53 o
  -9   4   6      323.12      331.47      3.07 o
  -8   4   6      219.81      230.00      2.98 o
  -7   4   6       49.41       52.28      0.90 o
  -6   4   6       22.88       20.26      0.52 o
  -5   4   6      423.12      410.54      3.49 o
  -4   4   6      154.08      151.00      1.16 o
  -3   4   6        8.39        6.81      0.22 o
  -2   4   6     1552.36     1588.11     11.91 o
  -1   4   6       52.67       46.24      0.44 o
   0   4   6      332.82      366.44      2.34 o
   1   4   6       18.69       18.34      0.24 o
   2   4   6      498.60      532.85      3.86 o
   3   4   6     1064.33     1127.71     10.81 o
   4   4   6       35.33       33.09      0.67 o
   5   4   6      225.95      233.39      2.36 o
   6   4   6        2.60        3.33      0.36 o
   7   4   6       18.74       18.80      0.92 o
   8   4   6      533.43      557.34      6.98 o
   9   4   6       36.81       38.27      0.93 o
  10   4   6        0.52        0.37      0.30 o
 -10   5   6        0.04        0.08      0.19 o
  -9   5   6        0.20        0.68      0.30 o
  -8   5   6       59.48       62.87      1.10 o
  -7   5   6      682.51      708.47      7.99 o
  -6   5   6        6.83        6.69      0.48 o
  -5   5   6        1.93        2.09      0.33 o
  -4   5   6        5.72        6.30      0.44 o
  -3   5   6      242.38      234.52      2.03 o
  -2   5   6      306.21      286.21      2.67 o
  -1   5   6      112.96      102.71      1.11 o
   0   5   6        2.67        2.47      0.33 o
   1   5   6       69.32       75.12      1.06 o
   2   5   6       16.26       18.91      0.56 o
   3   5   6      179.71      185.23      2.00 o
   4   5   6        6.21        5.85      0.36 o
   5   5   6        0.03        0.28      0.28 o
   6   5   6        0.97        0.84      0.31 o
   7   5   6        8.23        8.96      0.69 o
   8   5   6       60.55       61.38      1.27 o
   9   5   6        3.14        1.79      0.57 o
  -9   6   6       13.65       15.10      0.67 o
  -8   6   6        9.82       10.25      0.44 o
  -7   6   6      293.29      305.44      3.28 o
  -6   6   6       77.70       78.53      1.27 o
  -5   6   6       51.50       52.88      1.16 o
  -4   6   6       36.69       37.24      0.90 o
  -3   6   6       53.35       54.95      0.98 o
  -2   6   6      525.45      522.22      6.66 o
  -1   6   6        1.59        1.17      0.44 o
   0   6   6      126.53      128.72      1.84 o
   1   6   6      132.31      134.14      1.86 o
   2   6   6      356.06      359.23      4.07 o
   3   6   6      152.58      144.33      2.00 o
   4   6   6       19.73       18.92      0.59 o
   5   6   6      112.35      109.78      1.44 o
   6   6   6        2.52        2.33      0.33 o
   7   6   6      108.51      112.92      1.37 o
   8   6   6        1.46        0.89      0.38 o
  -8   7   6        2.95        1.88      0.63 o
  -7   7   6       32.86       35.30      0.85 o
  -6   7   6      302.23      320.21      4.14 o
  -5   7   6        5.09        3.86      0.45 o
  -4   7   6        1.40        0.33      0.45 o
  -3   7   6       12.60       11.49      0.70 o
  -2   7   6       18.87       17.24      0.64 o
  -1   7   6      209.86      203.67      2.55 o
   0   7   6        0.10        0.31      0.43 o
   1   7   6        3.26        3.59      0.67 o
   2   7   6       80.05       76.46      1.58 o
   3   7   6       29.88       27.20      0.93 o
   4   7   6        3.69        3.80      0.62 o
   5   7   6       13.98       14.74      0.60 o
   6   7   6       42.89       43.18      1.08 o
  -5   8   6        0.05        0.27      0.36 o
  -4   8   6        0.72        0.43      0.40 o
  -3   8   6        0.23       -0.09      0.34 o
  -2   8   6      233.11      215.43      2.94 o
  -1   8   6        0.62        0.55      0.36 o
   0   8   6       15.45       12.27      0.75 o
   1   8   6        6.53        5.05      0.80 o
   2   8   6        3.19        3.05      0.89 o
   3   8   6       14.75       15.35      1.22 o
   4   8   6       50.16       56.24      2.01 o
 -13   0   7       14.72       16.33      0.93 o
 -11   0   7       48.03       45.99      1.07 o
  -9   0   7       92.91       91.58      1.58 o
  -7   0   7     1758.91     1764.58     20.63 o
  -5   0   7       28.53       18.02      0.38 o
  -3   0   7      403.29      413.29      2.78 o
  -1   0   7     2085.06     1931.20     15.83 o
   1   0   7      284.34      293.57      1.93 o
   3   0   7      663.77      699.34      5.46 o
   5   0   7        7.71       10.31      0.27 o
   7   0   7     2773.52     2752.81     45.25 o
   9   0   7      294.62      286.66      3.43 o
  11   0   7        6.42        7.48      0.46 o
 -13   1   7        0.01        0.08      0.43 o
 -12   1   7        0.69        0.86      0.18 o
 -11   1   7        0.05        0.01      0.20 o
 -10   1   7       16.57       15.44      0.43 o
  -9   1   7        5.24        5.40      0.37 o
  -8   1   7        7.11        7.24      0.45 o
  -7   1   7       31.37       28.68      0.48 o
  -6   1   7       51.81       48.39      0.41 o
  -5   1   7      151.06      178.93      1.03 o
  -4   1   7       77.03       85.03      0.53 o
  -3   1   7     1487.93     1582.91      9.60 o
  -2   1   7        9.41       16.23      0.22 o
  -1   1   7        5.64        7.03      0.17 o
   0   1   7     1375.21     1246.83      7.13 o
   1   1   7       21.95       18.28      0.44 o
   2   1   7     1353.48     1375.82      8.46 o
   3   1   7     1627.37     1756.22     11.10 o
   4   1   7       21.50       15.54      0.23 o
   5   1   7      490.26      507.18      3.11 o
   6   1   7        2.59        2.77      0.22 o
   7   1   7      400.95      379.25      3.36 o
   8   1   7       42.42       37.81      0.88 o
   9   1   7      232.15      230.68      2.67 o
  10   1   7       22.74       19.71      0.54 o
  11   1   7       89.30       78.85      0.97 o
 -12   2   7       15.26       15.61      0.41 o
 -11   2   7       11.77       12.47      0.42 o
 -10   2   7       10.48       11.18      0.47 o
  -9   2   7       29.00       29.10      0.72 o
  -8   2   7       23.88       24.57      0.53 o
  -7   2   7        0.81        1.38      0.27 o
  -6   2   7        4.08        1.83      0.20 o
  -5   2   7       50.27       58.89      0.45 o
  -4   2   7        3.23        2.92      0.16 o
  -3   2   7       95.32      107.74      0.61 o
  -2   2   7       30.83       33.07      0.60 o
  -1   2   7        0.00        1.00      0.10 o
   0   2   7       72.69       77.85      0.51 o
   1   2   7       17.84       24.02      0.21 o
   2   2   7      188.01      203.63      1.27 o
   3   2   7       10.48       12.89      0.30 o
   4   2   7      150.64      148.91      1.01 o
   5   2   7       22.43       21.45      0.71 o
   6   2   7        1.37        2.24      0.48 o
   7   2   7      106.85      101.10      1.56 o
   8   2   7      642.87      658.75      7.39 o
   9   2   7        6.08        5.34      0.39 o
  10   2   7        9.75        6.05      0.54 o
  11   2   7       36.02       34.49      0.95 o
 -12   3   7        0.34        0.45      0.21 o
 -11   3   7       61.69       62.41      0.79 o
 -10   3   7      134.86      135.20      1.47 o
  -9   3   7      184.53      183.14      1.87 o
  -8   3   7      167.10      171.29      1.74 o
  -7   3   7      691.68      697.13      6.04 o
  -6   3   7        1.92        1.31      0.26 o
  -5   3   7       63.11       68.51      0.60 o
  -4   3   7       60.61       56.71      0.50 o
  -3   3   7        0.13        0.27      0.16 o
  -2   3   7      911.58      922.72      5.72 o
  -1   3   7      605.66      659.23      3.76 o
   0   3   7        5.40        9.95      0.19 o
   1   3   7       44.66       49.42      0.42 o
   2   3   7     3083.12     3168.19     24.65 o
   3   3   7      455.66      494.15      3.02 o
   4   3   7       54.27       60.22      0.78 o
   5   3   7       34.82       34.29      0.73 o
   6   3   7      207.84      207.16      2.65 o
   7   3   7      165.85      170.23      2.30 o
   8   3   7       52.92       52.19      0.99 o
   9   3   7      103.11      108.39      1.56 o
  10   3   7       48.38       47.75      0.88 o
 -11   4   7       45.72       43.12      0.83 o
 -10   4   7       11.53       14.31      0.37 o
  -9   4   7        0.16        0.54      0.29 o
  -8   4   7      121.35      126.91      1.66 o
  -7   4   7      380.33      390.32      3.97 o
  -6   4   7      173.61      175.74      1.96 o
  -5   4   7       90.64       80.36      0.92 o
  -4   4   7      115.46      126.93      1.20 o
  -3   4   7        7.00        4.39      0.24 o
  -2   4   7       31.65       25.02      0.38 o
  -1   4   7       79.22       91.73      0.80 o
   0   4   7       40.13       39.69      0.46 o
   1   4   7       89.25       92.72      0.67 o
   2   4   7       24.44       27.90      0.40 o
   3   4   7      119.76      123.35      1.35 o
   4   4   7       14.52       14.28      0.47 o
   5   4   7      244.98      255.70      2.89 o
   6   4   7       20.12       19.15      0.65 o
   7   4   7      797.77      836.36     10.77 o
   8   4   7        0.06        0.27      0.40 o
   9   4   7        2.57        1.99      0.42 o
  10   4   7        1.84        0.83      0.32 o
 -10   5   7        2.94        2.04      0.27 o
  -9   5   7        3.03        3.10      0.39 o
  -8   5   7        1.29        2.16      0.42 o
  -7   5   7       92.15       96.80      1.41 o
  -6   5   7      151.12      150.93      1.79 o
  -5   5   7        0.03        0.34      0.32 o
  -4   5   7        0.08        0.27      0.24 o
  -3   5   7       28.70       30.42      0.49 o
  -2   5   7       13.34       12.02      0.40 o
  -1   5   7       52.56       57.53      0.85 o
   0   5   7      174.17      171.03      2.02 o
   1   5   7      103.14       85.13      1.32 o
   2   5   7      220.93      224.25      2.57 o
   3   5   7      292.09      289.03      3.03 o
   4   5   7      324.24      327.85      3.15 o
   5   5   7       51.12       51.98      0.89 o
   6   5   7      212.96      222.02      2.62 o
   7   5   7      274.47      300.37      3.79 o
   8   5   7        0.06        0.34      0.38 o
   9   5   7       13.05       13.90      0.55 o
  -9   6   7        2.41        2.09      0.27 o
  -8   6   7        0.62        0.50      0.30 o
  -7   6   7        0.68        0.65      0.35 o
  -6   6   7       36.62       37.92      0.86 o
  -5   6   7       31.25       27.94      0.90 o
  -4   6   7       34.07       31.99      1.00 o
  -3   6   7        4.37        4.02      0.37 o
  -2   6   7      141.38      147.88      2.08 o
  -1   6   7       39.73       37.48      0.90 o
   0   6   7       19.53       20.27      0.73 o
   1   6   7      109.81      111.32      1.56 o
   2   6   7      143.44      135.45      2.02 o
   3   6   7        3.30        2.92      0.49 o
   4   6   7        5.35        5.51      0.39 o
   5   6   7      133.77      138.97      1.64 o
   6   6   7      100.54      103.32      1.49 o
   7   6   7        9.54        9.52      0.47 o
   8   6   7      193.44      204.90      3.51 o
  -7   7   7      191.95      195.89      3.27 o
  -6   7   7       15.69       15.84      0.68 o
  -5   7   7        0.01        0.42      0.30 o
  -4   7   7       30.29       28.75      1.07 o
  -3   7   7        0.26        0.53      0.58 o
  -2   7   7       16.95       18.00      0.81 o
  -1   7   7        0.36        0.98      0.45 o
   0   7   7        7.81        6.75      0.68 o
   1   7   7        5.96        4.65      0.50 o
   2   7   7      102.27       97.98      1.82 o
   3   7   7        7.14        7.52      0.64 o
   4   7   7        3.08        2.36      0.55 o
   5   7   7       61.33       67.91      1.81 o
   6   7   7        4.99        5.95      0.69 o
  -5   8   7        7.01        6.16      0.60 o
  -4   8   7        2.48        1.59      0.64 o
  -3   8   7        0.02        0.16      0.45 o
  -2   8   7       31.56       25.64      0.76 o
  -1   8   7       11.74       10.04      0.71 o
   0   8   7        2.51        2.06      0.56 o
   1   8   7       40.74       43.91      1.55 o
   2   8   7        0.01        0.12      0.71 o
   3   8   7        1.30        0.89      0.69 o
 -12   0   8        0.09        0.26      0.33 o
 -10   0   8       14.85       12.28      0.55 o
  -8   0   8     1309.21     1357.30     21.84 o
  -6   0   8      289.07      286.50      2.19 o
  -4   0   8        2.47       11.36      0.26 o
  -2   0   8      112.86      112.42      0.92 o
   0   0   8     1440.75     1367.30     10.46 o
   2   0   8      390.74      482.74      3.45 o
   4   0   8      477.31      486.75      3.68 o
   6   0   8        5.01        4.98      0.56 o
   8   0   8      112.74      116.97      2.00 o
  10   0   8        6.41        7.83      0.45 o
 -12   1   8        0.10        0.22      0.17 o
 -11   1   8        1.58        1.84      0.33 o
 -10   1   8       30.06       30.48      0.76 o
  -9   1   8       27.43       26.04      0.57 o
  -8   1   8      431.11      441.73      4.12 o
  -7   1   8       39.22       34.91      0.49 o
  -6   1   8      710.67      750.73      4.42 o
  -5   1   8      701.67      787.04      4.33 o
  -4   1   8       57.54       65.99      0.45 o
  -3   1   8     6558.74     6651.22     53.27 o
  -2   1   8     4520.24     4666.92     34.36 o
  -1   1   8      137.37      146.33      0.82 o
   0   1   8       75.29       64.24      0.42 o
   1   1   8      873.10      847.69      5.30 o
   2   1   8     1632.72     1727.89     11.94 o
   3   1   8      134.71      174.32      1.05 o
   4   1   8      161.54      160.36      1.00 o
   5   1   8       73.88       83.47      0.75 o
   6   1   8      126.22      124.86      1.32 o
   7   1   8       64.18       61.05      0.90 o
   8   1   8      416.86      411.46      4.45 o
   9   1   8      232.18      230.54      2.65 o
  10   1   8        7.70        7.02      0.35 o
  11   1   8      195.90      195.05      3.29 o
 -12   2   8       81.50       88.46      1.00 o
 -11   2   8       18.73       21.63      0.49 o
 -10   2   8       29.27       32.00      0.57 o
  -9   2   8      162.37      160.07      1.67 o
  -8   2   8       28.59       26.14      0.66 o
  -7   2   8     1022.36     1055.99      9.85 o
  -6   2   8       35.07       30.27      0.41 o
  -5   2   8      615.03      644.15      3.81 o
  -4   2   8        7.47        9.03      0.21 o
  -3   2   8        9.12        6.78      0.18 o
  -2   2   8      319.49      379.66      1.98 o
  -1   2   8     1176.54     1131.20      6.51 o
   0   2   8       84.20       87.88      0.54 o
   1   2   8      989.52     1048.81      6.52 o
   2   2   8       33.67       36.95      0.37 o
   3   2   8        3.42        8.30      0.30 o
   4   2   8      223.34      243.51      1.82 o
   5   2   8        3.39        3.69      0.29 o
   6   2   8      368.72      373.01      4.25 o
   7   2   8      813.98      833.89      9.74 o
   8   2   8       10.84       12.14      0.52 o
   9   2   8      119.38      111.33      1.36 o
  10   2   8       93.21       87.54      1.29 o
  11   2   8        1.22        1.08      0.54 o
 -12   3   8       66.53       85.20      1.25 o
 -11   3   8       95.45       94.43      1.02 o
 -10   3   8       11.78       12.40      0.47 o
  -9   3   8        4.68        5.18      0.34 o
  -8   3   8        3.80        4.68      0.36 o
  -7   3   8     1863.09     1926.65     20.10 o
  -6   3   8        0.09        0.77      0.25 o
  -5   3   8       63.87       69.85      0.89 o
  -4   3   8        0.04        0.29      0.15 o
  -3   3   8     1658.33     1677.79     12.72 o
  -2   3   8      567.19      638.70      3.94 o
  -1   3   8      331.72      329.74      1.89 o
   0   3   8      159.61      156.98      0.92 o
   1   3   8        5.21        5.44      0.22 o
   2   3   8      116.60      108.13      0.74 o
   3   3   8      757.63      849.50      6.49 o
   4   3   8        6.73        5.82      0.42 o
   5   3   8        0.92        1.19      0.34 o
   6   3   8       13.33       14.48      0.81 o
   7   3   8       96.75       96.16      1.60 o
   8   3   8       23.97       27.51      0.77 o
   9   3   8        9.70        8.70      0.52 o
  10   3   8        9.56       10.92      0.46 o
 -11   4   8        6.52        6.64      0.43 o
 -10   4   8       10.31        8.61      0.39 o
  -9   4   8        5.04        5.81      0.46 o
  -8   4   8      962.69     1021.95     11.81 o
  -7   4   8       19.41       18.05      0.63 o
  -6   4   8      122.35      120.70      1.34 o
  -5   4   8      451.50      446.08      4.09 o
  -4   4   8      134.21      131.36      1.19 o
  -3   4   8        0.85        3.15      0.30 o
  -2   4   8      123.22      120.73      1.16 o
  -1   4   8      333.49      340.31      2.92 o
   0   4   8      109.12       99.60      1.07 o
   1   4   8        8.96        9.92      0.26 o
   2   4   8        8.26       10.35      0.32 o
   3   4   8       20.17       20.29      0.47 o
   4   4   8       10.04       11.57      0.51 o
   5   4   8       22.53       25.58      0.69 o
   6   4   8        3.08        3.71      0.51 o
   7   4   8        3.63        4.24      0.55 o
   8   4   8        0.02        0.58      0.46 o
   9   4   8        2.58        1.72      0.57 o
 -10   5   8        3.99        3.86      0.33 o
  -9   5   8       75.98       83.15      1.21 o
  -8   5   8      124.47      132.13      1.77 o
  -7   5   8      292.35      285.86      3.20 o
  -6   5   8       18.98       18.39      0.57 o
  -5   5   8        4.80        5.44      0.42 o
  -4   5   8      153.69      155.18      1.65 o
  -3   5   8       95.67       93.71      1.01 o
  -2   5   8      453.61      463.09      4.42 o
  -1   5   8       32.35       32.56      0.67 o
   0   5   8       98.61       95.96      1.37 o
   1   5   8      810.44      813.05      9.31 o
   2   5   8      188.06      184.86      2.32 o
   3   5   8      203.76      205.75      2.20 o
   4   5   8      156.46      150.43      1.61 o
   5   5   8       41.37       39.62      0.76 o
   6   5   8       21.71       22.22      0.75 o
   7   5   8      825.82      899.38     11.61 o
   8   5   8        0.00        0.10      0.30 o
   9   5   8       33.81       36.44      0.71 o
  -9   6   8        8.29        7.67      0.41 o
  -8   6   8       63.56       64.68      0.92 o
  -7   6   8      353.91      387.85      4.71 o
  -6   6   8       13.96       10.55      0.59 o
  -5   6   8       32.98       29.84      1.01 o
  -4   6   8        7.57        7.66      0.59 o
  -3   6   8       14.00       13.99      0.51 o
  -2   6   8      108.57      103.69      1.45 o
  -1   6   8       36.25       37.53      0.75 o
   0   6   8       46.71       45.81      0.94 o
   1   6   8        7.10        8.06      0.49 o
   2   6   8       69.35       65.54      1.16 o
   3   6   8       14.87       15.80      0.68 o
   4   6   8       13.53       16.08      0.74 o
   5   6   8      156.10      159.13      1.95 o
   6   6   8      294.33      305.30      4.65 o
   7   6   8       91.28       94.13      1.22 o
  -7   7   8       34.58       40.24      1.12 o
  -6   7   8       58.91       57.05      1.45 o
  -5   7   8        0.38        0.38      0.48 o
  -4   7   8       10.75       11.76      1.08 o
  -3   7   8        0.37        0.28      0.28 o
  -2   7   8        0.57        1.62      0.45 o
  -1   7   8        7.91        6.23      0.71 o
   0   7   8       16.37       15.73      0.61 o
   1   7   8       54.80       54.18      1.12 o
   2   7   8       65.44       66.60      1.31 o
   3   7   8       44.07       42.82      1.27 o
   4   7   8       22.87       22.66      0.76 o
   5   7   8       20.05       19.36      1.43 o
   6   7   8       91.53      102.02      3.07 o
  -4   8   8        4.63        5.14      1.15 o
  -3   8   8       19.22       21.71      1.02 o
  -2   8   8       10.48        9.29      0.52 o
  -1   8   8       26.42       33.47      1.15 o
   0   8   8       17.52       13.94      1.47 o
   1   8   8        9.04        6.91      0.83 o
   2   8   8        0.51        0.44      0.77 o
   3   8   8        6.43        6.10      1.05 o
 -11   0   9        3.36        2.60      0.73 o
  -9   0   9       72.10       63.54      1.17 o
  -7   0   9      483.46      484.27      5.49 o
  -5   0   9        9.39        7.78      0.29 o
  -3   0   9     1303.23     1414.55     11.65 o
  -1   0   9       55.39       65.13      0.64 o
   1   0   9      495.29      552.66      3.97 o
   3   0   9       82.49       73.92      0.76 o
   5   0   9      112.31      104.45      1.89 o
   7   0   9      118.77      117.90      2.02 o
   9   0   9        5.91        8.55      0.45 o
  11   0   9        4.43        6.71      0.75 o
 -12   1   9        0.41        0.34      0.19 o
 -11   1   9        2.81        2.41      0.34 o
 -10   1   9       19.54       19.84      0.54 o
  -9   1   9        1.16        2.08      0.32 o
  -8   1   9     1117.42     1192.02     12.10 o
  -7   1   9      322.82      311.20      2.68 o
  -6   1   9      364.47      395.65      2.73 o
  -5   1   9        0.43        0.68      0.11 o
  -4   1   9       26.93       22.47      0.27 o
  -3   1   9      667.56      740.51      4.06 o
  -2   1   9     1216.57     1325.38      7.55 o
  -1   1   9       87.08       75.98      0.51 o
   0   1   9      702.40      720.15      3.78 o
   1   1   9     1370.67     1402.19      9.36 o
   2   1   9       15.14       19.69      0.26 o
   3   1   9       89.61      104.87      0.69 o
   4   1   9      433.65      459.32      3.28 o
   5   1   9       52.58       51.64      0.66 o
   6   1   9        2.50        1.19      0.34 o
   7   1   9      220.94      222.06      2.59 o
   8   1   9      193.33      184.58      2.31 o
   9   1   9        3.32        3.47      0.43 o
  10   1   9       81.40       86.92      1.21 o
 -12   2   9       12.14        8.16      0.38 o
 -11   2   9        5.50        4.57      0.27 o
 -10   2   9      133.89      135.73      1.38 o
  -9   2   9        1.40        0.97      0.29 o
  -8   2   9      654.03      653.80      7.10 o
  -7   2   9        1.32        1.70      0.30 o
  -6   2   9       22.05       19.53      0.44 o
  -5   2   9       15.77       18.45      0.31 o
  -4   2   9        1.04        0.45      0.14 o
  -3   2   9       97.17       73.82      0.48 o
  -2   2   9     1208.23     1266.29      7.64 o
  -1   2   9       44.01       54.79      0.38 o
   0   2   9      818.10      829.03      4.97 o
   1   2   9      459.73      511.03      2.93 o
   2   2   9     3103.81     3230.11     26.72 o
   3   2   9       66.41       63.25      0.56 o
   4   2   9      277.07      279.56      2.29 o
   5   2   9        4.53        3.99      0.28 o
   6   2   9      149.82      147.10      1.95 o
   7   2   9      109.94      110.95      1.69 o
   8   2   9       85.69       82.01      1.22 o
   9   2   9       76.30       72.13      1.11 o
  10   2   9        7.75        6.07      0.56 o
 -12   3   9        7.38        6.07      0.52 o
 -11   3   9      126.04      143.43      1.56 o
 -10   3   9      157.68      159.96      1.82 o
  -9   3   9        5.29        5.28      0.38 o
  -8   3   9      141.30      140.95      1.68 o
  -7   3   9       99.67       94.81      1.09 o
  -6   3   9       25.43       23.52      0.62 o
  -5   3   9      181.50      172.97      1.68 o
  -4   3   9        2.62        0.78      0.21 o
  -3   3   9      269.11      286.79      1.91 o
  -2   3   9      590.50      690.04      4.53 o
  -1   3   9        2.67        3.41      0.19 o
   0   3   9      177.59      154.12      1.01 o
   1   3   9        7.25        5.54      0.20 o
   2   3   9       58.35       55.15      0.47 o
   3   3   9       47.64       43.62      0.68 o
   4   3   9       15.25       18.80      0.58 o
   5   3   9        5.51        5.74      0.46 o
   6   3   9       65.88       62.01      1.35 o
   7   3   9      498.67      512.38      5.96 o
   8   3   9        7.43        7.74      0.47 o
   9   3   9        9.06        9.30      0.45 o
  10   3   9        2.00        1.21      0.42 o
 -11   4   9       31.50       33.19      0.82 o
 -10   4   9       15.90       16.60      0.57 o
  -9   4   9       24.74       25.22      0.64 o
  -8   4   9      204.06      204.84      2.38 o
  -7   4   9      753.37      778.39      8.34 o
  -6   4   9       73.88       73.08      0.98 o
  -5   4   9      427.11      413.75      4.14 o
  -4   4   9       82.09       77.80      0.93 o
  -3   4   9      417.52      389.34      3.54 o
  -2   4   9      503.57      500.50      4.44 o
  -1   4   9       56.47       53.86      0.77 o
   0   4   9       73.70       73.40      0.90 o
   1   4   9      230.63      241.46      2.04 o
   2   4   9      121.78      112.44      1.16 o
   3   4   9       21.19       24.03      0.62 o
   4   4   9        1.00        0.89      0.32 o
   5   4   9       94.47       89.21      1.48 o
   6   4   9      284.80      306.24      3.61 o
   7   4   9      186.14      193.90      2.43 o
   8   4   9       48.10       50.04      0.98 o
   9   4   9       17.27       18.00      0.56 o
 -10   5   9        5.59        6.16      0.36 o
  -9   5   9       10.15       10.82      0.54 o
  -8   5   9       15.49       15.94      0.82 o
  -7   5   9      481.59      519.96      5.34 o
  -6   5   9      216.25      217.74      2.57 o
  -5   5   9       82.52       79.21      1.17 o
  -4   5   9        0.66        1.37      0.29 o
  -3   5   9      250.12      263.23      2.59 o
  -2   5   9        4.25        5.12      0.35 o
  -1   5   9        0.00        0.17      0.26 o
   0   5   9      178.78      175.51      2.21 o
   1   5   9       37.65       44.98      1.03 o
   2   5   9       12.39       13.79      0.63 o
   3   5   9       29.95       27.94      0.69 o
   4   5   9      476.27      500.19      5.31 o
   5   5   9        0.85        1.02      0.30 o
   6   5   9       55.32       55.04      0.92 o
   7   5   9       25.90       26.10      0.81 o
   8   5   9       63.30       63.69      1.00 o
  -9   6   9       46.81       48.92      1.03 o
  -8   6   9       91.62       88.84      1.35 o
  -7   6   9       10.74       11.47      0.59 o
  -6   6   9       19.94       18.75      0.65 o
  -5   6   9      111.94      114.23      1.91 o
  -4   6   9        7.55        7.64      0.66 o
  -3   6   9      156.91      143.96      2.11 o
  -2   6   9       26.87       23.47      0.60 o
  -1   6   9        2.59        2.73      0.40 o
   0   6   9        0.27        0.31      0.30 o
   1   6   9       18.14       18.21      0.85 o
   2   6   9       96.15       95.41      1.55 o
   3   6   9        3.82        4.03      0.48 o
   4   6   9       39.71       40.25      0.93 o
   5   6   9       33.41       33.31      0.87 o
   6   6   9        1.00        0.80      0.28 o
   7   6   9        7.91        8.18      0.73 o
  -7   7   9       67.39       72.95      2.62 o
  -6   7   9        3.03        1.92      0.58 o
  -5   7   9        1.37        1.13      0.56 o
  -4   7   9       19.75       18.84      0.95 o
  -3   7   9       21.86       23.16      0.75 o
  -2   7   9        8.53        8.70      0.67 o
  -1   7   9       29.05       28.31      1.00 o
   0   7   9       28.08       27.72      0.86 o
   1   7   9      103.70       97.12      1.57 o
   2   7   9       13.55       15.44      0.75 o
   3   7   9        1.38        1.12      0.43 o
   4   7   9        3.96        3.37      0.40 o
   5   7   9       30.57       33.90      1.43 o
  -4   8   9        4.86        8.17      0.75 o
  -3   8   9        0.02        0.07      0.43 o
  -2   8   9        0.86        0.72      0.29 o
  -1   8   9        2.60        2.66      0.64 o
   0   8   9        0.07        0.58      0.46 o
   1   8   9       86.83       87.94      2.01 o
   2   8   9       53.06       64.95      2.40 o
 -12   0  10       25.37       39.56      0.86 o
 -10   0  10      176.40      176.65      3.44 o
  -8   0  10      571.56      563.63      7.48 o
  -6   0  10      127.57      125.82      1.16 o
  -4   0  10      355.02      381.73      3.43 o
  -2   0  10        5.05        1.64      0.20 o
   0   0  10       91.57       69.48      0.65 o
   2   0  10      334.98      405.28      3.38 o
   4   0  10        0.35        0.44      0.21 o
   6   0  10        2.35        0.75      0.38 o
   8   0  10      132.18      126.71      1.89 o
  10   0  10        0.79        0.49      0.30 o
 -12   1  10        3.30        2.15      0.22 o
 -11   1  10        8.20        9.23      0.36 o
 -10   1  10       11.25       12.49      0.75 o
  -9   1  10       64.97       62.68      0.94 o
  -8   1  10     1619.47     1669.39     18.79 o
  -7   1  10       52.74       51.37      0.73 o
  -6   1  10       14.42       15.14      0.52 o
  -5   1  10       37.67       38.20      0.34 o
  -4   1  10      205.60      221.60      1.19 o
  -3   1  10      401.25      477.89      2.53 o
  -2   1  10      330.67      328.60      1.64 o
  -1   1  10       83.60       89.73      0.51 o
   0   1  10        8.31        9.66      0.18 o
   1   1  10      872.11      894.03      5.43 o
   2   1  10      265.72      280.00      1.80 o
   3   1  10       32.12       25.72      0.42 o
   4   1  10       34.04       26.98      0.54 o
   5   1  10      235.12      227.30      2.38 o
   6   1  10       21.56       20.27      0.65 o
   7   1  10       56.94       55.75      0.97 o
   8   1  10        1.32        1.37      0.28 o
   9   1  10       11.79       13.89      0.61 o
  10   1  10        1.61        0.45      0.26 o
 -12   2  10        6.74        5.62      0.39 o
 -11   2  10        0.03        0.13      0.18 o
 -10   2  10       23.16       25.24      0.61 o
  -9   2  10      222.82      236.14      2.59 o
  -8   2  10       31.22       31.63      0.76 o
  -7   2  10      330.44      334.22      3.26 o
  -6   2  10       94.99       90.72      0.99 o
  -5   2  10       35.35       35.47      0.42 o
  -4   2  10      147.39      145.97      0.87 o
  -3   2  10      747.47      844.21      4.81 o
  -2   2  10       51.90       53.03      0.42 o
  -1   2  10       36.38       31.06      0.33 o
   0   2  10       49.37       45.63      0.38 o
   1   2  10       11.43        9.61      0.21 o
   2   2  10       31.39       33.16      0.39 o
   3   2  10       51.65       61.09      0.65 o
   4   2  10      220.31      213.63      1.96 o
   5   2  10       28.20       30.36      0.65 o
   6   2  10        0.26        0.25      0.25 o
   7   2  10        1.79        1.53      0.39 o
   8   2  10       17.77       15.80      0.60 o
   9   2  10       56.51       57.60      1.30 o
  10   2  10       96.13       92.03      1.45 o
 -11   3  10        6.45        5.01      0.34 o
 -10   3  10        0.06        0.13      0.27 o
  -9   3  10      467.57      488.71      4.94 o
  -8   3  10     1130.82     1231.50     13.84 o
  -7   3  10       51.09       54.89      1.15 o
  -6   3  10        6.08        5.77      0.42 o
  -5   3  10      150.02      146.45      1.50 o
  -4   3  10        1.82        2.59      0.29 o
  -3   3  10       96.96      113.66      0.97 o
  -2   3  10      126.47      122.44      1.01 o
  -1   3  10      344.49      332.90      2.26 o
   0   3  10        3.50        3.26      0.19 o
   1   3  10      220.48      239.61      1.67 o
   2   3  10        6.75        7.71      0.31 o
   3   3  10        0.03        0.22      0.23 o
   4   3  10        8.26        7.13      0.47 o
   5   3  10      218.92      222.53      2.67 o
   6   3  10      146.61      135.52      1.98 o
   7   3  10        8.19        9.96      0.59 o
   8   3  10       51.31       48.83      0.86 o
   9   3  10        2.95        1.56      0.26 o
 -11   4  10       10.49       10.50      0.45 o
 -10   4  10        3.61        2.72      0.41 o
  -9   4  10       99.22      100.45      1.34 o
  -8   4  10        0.24        0.73      0.34 o
  -7   4  10       13.30        9.67      0.51 o
  -6   4  10      158.09      163.18      1.84 o
  -5   4  10      327.12      323.21      3.02 o
  -4   4  10      419.73      404.92      3.72 o
  -3   4  10      139.15      136.06      1.40 o
  -2   4  10      207.31      190.88      1.96 o
  -1   4  10       81.45       84.05      1.01 o
   0   4  10        1.78        2.61      0.30 o
   1   4  10       59.58       65.43      0.77 o
   2   4  10       59.18       63.45      0.83 o
   3   4  10        0.82        1.11      0.29 o
   4   4  10       11.52       11.26      0.52 o
   5   4  10       18.85       21.57      0.79 o
   6   4  10       25.33       25.74      0.80 o
   7   4  10       34.32       35.22      0.88 o
   8   4  10        6.61        6.94      0.49 o
   9   4  10       52.99       54.02      0.94 o
 -10   5  10       16.26       18.85      0.55 o
  -9   5  10       14.66       11.71      0.40 o
  -8   5  10      238.94      250.93      2.63 o
  -7   5  10       49.73       52.85      0.96 o
  -6   5  10        5.84        5.16      0.46 o
  -5   5  10        6.83        5.82      0.50 o
  -4   5  10       44.87       36.14      0.61 o
  -3   5  10      194.92      188.28      1.84 o
  -2   5  10        2.83        4.53      0.40 o
  -1   5  10        1.70        1.29      0.34 o
   0   5  10      110.69      107.41      1.55 o
   1   5  10      130.46      138.30      1.83 o
   2   5  10       22.71       23.05      0.83 o
   3   5  10        9.26        9.94      0.62 o
   4   5  10       26.46       23.22      0.64 o
   5   5  10       33.77       31.68      0.65 o
   6   5  10        0.88        0.77      0.28 o
   7   5  10       17.18       19.96      0.64 o
   8   5  10       23.01       24.76      0.60 o
  -8   6  10       20.43       20.97      1.47 o
  -7   6  10       10.93        8.70      0.53 o
  -6   6  10       28.98       25.79      0.73 o
  -5   6  10       41.15       33.05      1.21 o
  -4   6  10       36.65       33.12      0.76 o
  -3   6  10      129.32      123.38      1.41 o
  -2   6  10      101.41       89.16      1.25 o
  -1   6  10       22.91       20.04      0.74 o
   0   6  10       31.91       32.69      0.80 o
   1   6  10       37.53       36.52      0.87 o
   2   6  10       52.73       54.38      1.15 o
   3   6  10       14.84       13.98      0.60 o
   4   6  10        1.63        2.10      0.53 o
   5   6  10       11.34        8.94      1.15 o
   6   6  10       43.75       48.92      0.88 o
  -6   7  10       22.87       22.64      2.63 o
  -5   7  10        2.71        3.95      0.69 o
  -4   7  10        1.42        0.43      0.52 o
  -3   7  10       46.47       45.14      1.36 o
  -2   7  10        0.66        1.13      0.48 o
  -1   7  10        9.73        9.77      0.51 o
   0   7  10        9.60        8.87      0.57 o
   1   7  10        4.79        4.81      0.53 o
   2   7  10       90.94       88.38      1.32 o
   3   7  10       19.71       17.80      1.75 o
   4   7  10        0.21       -0.05      0.24 o
  -3   8  10        5.25        8.46      1.53 o
  -2   8  10        0.57        0.37      0.55 o
  -1   8  10        1.67        2.18      0.61 o
   0   8  10        0.02        0.15      0.44 o
   1   8  10       26.67       29.56      1.27 o
 -11   0  11       31.06       34.51      0.93 o
  -9   0  11       49.84       49.70      1.00 o
  -7   0  11       22.96       22.97      0.79 o
  -5   0  11       90.00       83.92      0.98 o
  -3   0  11       26.41       31.71      0.43 o
  -1   0  11      741.42      705.44      5.38 o
   1   0  11      855.94      895.74      7.73 o
   3   0  11       50.90       66.89      0.82 o
   5   0  11        2.82        3.04      0.65 o
   7   0  11       40.56       40.24      1.34 o
   9   0  11       51.94       55.98      1.17 o
 -12   1  11        2.35        1.57      0.29 o
 -11   1  11        0.93        0.62      0.25 o
 -10   1  11        0.04       -0.09      0.25 o
  -9   1  11      700.89      725.50      7.45 o
  -8   1  11      859.10      898.53      9.28 o
  -7   1  11       29.55       26.88      0.54 o
  -6   1  11       32.76       34.87      0.56 o
  -5   1  11       31.98       35.34      0.38 o
  -4   1  11      317.71      320.70      1.78 o
  -3   1  11      857.89     1008.54      5.98 o
  -2   1  11      681.62      700.11      3.96 o
  -1   1  11       80.64       68.02      0.46 o
   0   1  11        1.69        2.45      0.15 o
   1   1  11      614.33      664.08      4.18 o
   2   1  11       35.61       41.45      0.56 o
   3   1  11      155.22      160.09      1.51 o
   4   1  11      271.97      261.99      2.55 o
   5   1  11        2.17        0.92      0.32 o
   6   1  11       17.05       14.56      0.57 o
   7   1  11        1.76        1.54      0.34 o
   8   1  11      151.69      153.50      1.69 o
   9   1  11       16.85       15.60      0.55 o
  10   1  11       31.79       42.18      1.17 o
 -12   2  11       77.58       90.59      1.07 o
 -11   2  11        2.47        1.24      0.28 o
 -10   2  11        6.71        6.53      0.80 o
  -9   2  11      345.43      355.00      3.59 o
  -8   2  11      277.93      275.99      2.93 o
  -7   2  11      193.12      188.02      1.98 o
  -6   2  11      448.70      422.13      4.04 o
  -5   2  11       34.56       32.92      0.52 o
  -4   2  11      155.50      147.65      1.61 o
  -3   2  11      183.11      176.96      1.11 o
  -2   2  11      284.40      280.21      1.72 o
  -1   2  11      244.92      247.06      1.51 o
   0   2  11      201.75      230.48      1.45 o
   1   2  11      371.37      355.95      2.60 o
   2   2  11       69.95       60.01      0.67 o
   3   2  11        3.82        3.90      0.69 o
   4   2  11      425.79      423.78      4.04 o
   5   2  11       80.92       81.81      1.08 o
   6   2  11      314.94      285.05      3.19 o
   7   2  11      140.35      139.28      1.85 o
   8   2  11       26.98       27.78      0.87 o
   9   2  11        9.40        9.56      0.67 o
 -11   3  11       16.67       16.24      0.41 o
 -10   3  11        0.16        0.05      0.17 o
  -9   3  11       18.94       19.82      0.63 o
  -8   3  11     1246.69     1310.99     15.32 o
  -7   3  11        2.66        4.12      0.45 o
  -6   3  11        6.41        4.60      0.42 o
  -5   3  11       41.78       43.04      0.72 o
  -4   3  11      825.54      849.40      7.64 o
  -3   3  11      236.40      248.14      2.25 o
  -2   3  11      101.61      107.83      1.08 o
  -1   3  11      247.40      238.55      1.71 o
   0   3  11       26.38       22.87      0.36 o
   1   3  11     1106.72     1156.93     10.76 o
   2   3  11       11.63       12.84      0.55 o
   3   3  11       79.04       76.75      1.00 o
   4   3  11       30.96       30.08      0.67 o
   5   3  11       32.78       31.20      0.73 o
   6   3  11        0.50        0.83      0.38 o
   7   3  11       36.55       35.44      0.93 o
   8   3  11        5.02        4.90      0.42 o
   9   3  11        0.70        0.52      0.39 o
 -10   4  11       13.92       16.04      0.56 o
  -9   4  11        3.63        3.98      0.36 o
  -8   4  11       34.26       34.24      0.67 o
  -7   4  11        4.25        4.59      0.36 o
  -6   4  11        4.63        6.64      0.40 o
  -5   4  11      163.39      167.77      1.88 o
  -4   4  11      228.40      209.45      2.11 o
  -3   4  11       12.86       11.73      0.45 o
  -2   4  11      193.30      179.35      1.86 o
  -1   4  11      300.52      286.07      2.84 o
   0   4  11       60.21       52.99      0.78 o
   1   4  11      379.24      381.64      3.47 o
   2   4  11        8.97        8.96      0.38 o
   3   4  11       44.02       44.19      0.89 o
   4   4  11       45.97       46.08      0.90 o
   5   4  11        2.11        2.64      0.41 o
   6   4  11        0.00        0.24      0.34 o
   7   4  11       80.17       79.07      1.24 o
   8   4  11       31.41       30.29      0.61 o
  -9   5  11      169.11      176.80      1.80 o
  -8   5  11       23.89       24.99      1.36 o
  -7   5  11       14.66       13.75      0.60 o
  -6   5  11       93.71       83.91      1.11 o
  -5   5  11       13.54       13.73      0.51 o
  -4   5  11      537.18      500.68      4.75 o
  -3   5  11        0.92        0.23      0.23 o
  -2   5  11       29.71       27.94      0.67 o
  -1   5  11       84.34       90.18      1.23 o
   0   5  11       70.06       64.97      1.03 o
   1   5  11       12.44       11.92      0.60 o
   2   5  11       86.75       90.12      1.41 o
   3   5  11        8.21        9.45      0.58 o
   4   5  11      186.09      187.49      2.29 o
   5   5  11        0.40        0.39      0.24 o
   6   5  11      459.91      488.96      4.97 o
   7   5  11       68.00       72.59      1.19 o
  -8   6  11        0.01        0.03      0.23 o
  -7   6  11       40.24       40.87      2.86 o
  -6   6  11       11.35        9.94      0.51 o
  -5   6  11       12.65        8.97      0.39 o
  -4   6  11       26.27       19.12      0.63 o
  -3   6  11        0.43        0.38      0.23 o
  -2   6  11        6.84        4.20      0.46 o
  -1   6  11       48.27       45.98      1.07 o
   0   6  11       16.43       15.96      0.64 o
   1   6  11      275.84      280.92      3.26 o
   2   6  11        0.38        0.49      0.34 o
   3   6  11        0.05        0.08      0.38 o
   4   6  11        0.25        0.33      0.41 o
   5   6  11        0.70        0.52      0.36 o
   6   6  11       46.19       46.98      2.17 o
  -6   7  11        3.55        6.29      1.57 o
  -5   7  11       52.77       58.55     30.85 o
  -4   7  11       82.42       83.21      1.94 o
  -3   7  11        1.40        1.39      0.48 o
  -2   7  11       10.31        8.80      0.63 o
  -1   7  11        4.41        5.70      0.47 o
   0   7  11        2.65        2.16      0.31 o
   1   7  11      447.18      484.12      5.91 o
   2   7  11       96.88       98.47      1.40 o
   3   7  11       34.28       38.29      1.32 o
   4   7  11        3.86        2.70      0.59 o
 -12   0  12        8.38        7.59      0.74 o
 -10   0  12       17.27       21.39      1.08 o
  -8   0  12        6.56        5.97      0.65 o
  -6   0  12        5.64        3.98      0.43 o
  -4   0  12        3.62        7.60      0.42 o
  -2   0  12      666.37      658.69      5.08 o
   0   0  12      152.32      136.75      1.25 o
   2   0  12       24.33       28.82      0.51 o
   4   0  12        0.44        1.67      0.69 o
   6   0  12      511.95      456.88      8.13 o
   8   0  12       32.96       33.19      1.01 o
 -12   1  12       61.32       68.50      0.98 o
 -11   1  12        0.74        0.75      0.24 o
 -10   1  12       15.43       16.48      0.51 o
  -9   1  12      318.67      328.87      3.19 o
  -8   1  12      675.42      688.52      6.96 o
  -7   1  12       45.47       48.77      0.80 o
  -6   1  12       40.36       34.15      0.83 o
  -5   1  12       65.43       64.34      0.68 o
  -4   1  12        2.21        3.96      0.26 o
  -3   1  12      118.29      132.22      0.88 o
  -2   1  12        0.22        0.99      0.13 o
  -1   1  12       47.06       40.62      0.36 o
   0   1  12      381.63      374.87      2.32 o
   1   1  12      753.17      785.71      6.58 o
   2   1  12        6.74        5.95      0.56 o
   3   1  12        9.90        9.54      0.41 o
   4   1  12      182.74      185.43      1.91 o
   5   1  12       33.71       37.25      0.89 o
   6   1  12      112.54      100.64      1.39 o
   7   1  12        6.89        7.71      0.43 o
   8   1  12        0.15        0.35      0.23 o
   9   1  12        0.30        0.31      0.32 o
 -11   2  12        0.48        0.53      0.18 o
 -10   2  12       55.86       55.25      0.78 o
  -9   2  12      624.33      650.56      6.49 o
  -8   2  12       16.62       20.37      0.58 o
  -7   2  12       72.84       74.09      1.08 o
  -6   2  12      132.98      130.81      1.43 o
  -5   2  12      219.14      208.61      1.89 o
  -4   2  12       71.88       60.17      0.65 o
  -3   2  12      253.45      232.94      1.72 o
  -2   2  12        2.18        2.54      0.26 o
  -1   2  12       94.95       79.01      0.78 o
   0   2  12       30.76       35.73      0.68 o
   1   2  12       14.16       10.47      0.34 o
   2   2  12      234.52      247.31      2.30 o
   3   2  12      212.48      202.21      1.90 o
   4   2  12        5.95        6.40      0.44 o
   5   2  12       14.51        9.39      0.43 o
   6   2  12        4.66        4.42      0.38 o
   7   2  12       41.93       44.68      1.09 o
   8   2  12       18.90       16.22      0.67 o
   9   2  12        7.32        6.87      0.48 o
 -11   3  12        3.69        1.73      0.29 o
 -10   3  12       10.60       10.74      0.44 o
  -9   3  12      252.08      269.42      3.08 o
  -8   3  12       39.64       41.15      0.85 o
  -7   3  12       41.59       47.43      0.88 o
  -6   3  12        4.01        3.20      0.34 o
  -5   3  12      252.90      250.20      2.91 o
  -4   3  12      384.99      386.53      3.58 o
  -3   3  12        2.43        1.83      0.34 o
  -2   3  12       92.26       86.54      1.05 o
  -1   3  12      108.32      108.22      1.06 o
   0   3  12        0.44        1.57      0.34 o
   1   3  12       30.82       30.87      0.64 o
   2   3  12       75.29       71.75      1.00 o
   3   3  12       24.68       23.23      0.53 o
   4   3  12       13.12       14.41      0.48 o
   5   3  12       10.30        8.63      0.48 o
   6   3  12        7.50        6.45      0.62 o
   7   3  12       13.86       12.63      0.56 o
   8   3  12        0.49        0.69      0.30 o
 -10   4  12        0.17        0.88      0.30 o
  -9   4  12      243.80      268.66      3.09 o
  -8   4  12        0.11        0.11      0.21 o
  -7   4  12      125.48      122.03      1.39 o
  -6   4  12       27.32       26.79      0.67 o
  -5   4  12       39.30       34.53      0.74 o
  -4   4  12        9.60        9.83      0.48 o
  -3   4  12       13.50       13.02      0.53 o
  -2   4  12      523.19      533.04      5.26 o
  -1   4  12      204.18      191.41      2.03 o
   0   4  12      130.96      129.94      1.46 o
   1   4  12      688.18      688.08      6.93 o
   2   4  12       24.72       24.17      0.54 o
   3   4  12        0.05        0.50      0.33 o
   4   4  12        4.30        5.46      0.40 o
   5   4  12        0.05        0.33      0.28 o
   6   4  12      100.33       88.02      1.26 o
   7   4  12       25.01       24.38      0.63 o
   8   4  12        5.34        6.96      0.49 o
  -9   5  12        2.93        4.66      0.34 o
  -8   5  12       27.51       26.47      2.21 o
  -7   5  12      148.31      150.42      1.90 o
  -6   5  12       28.81       32.80      1.53 o
  -5   5  12       10.81        9.20      0.45 o
  -4   5  12      247.36      259.54      2.58 o
  -3   5  12      373.47      351.64      3.51 o
  -2   5  12        4.03        3.26      0.41 o
  -1   5  12      106.68       92.36      1.31 o
   0   5  12        1.00        3.81      0.70 o
   1   5  12      456.34      461.72      5.43 o
   2   5  12       29.37       29.26      1.16 o
   3   5  12        8.29       11.47      2.23 o
   4   5  12        2.27        1.57      0.32 o
   5   5  12        3.26        2.03      0.42 o
   6   5  12        0.47        0.50      0.20 o
   7   5  12      106.94      106.91      1.95 o
  -8   6  12        7.43        8.64      0.56 o
  -7   6  12       21.34       22.42      1.49 o
  -6   6  12        0.48        0.23      0.21 o
  -5   6  12       18.02       20.15      1.39 o
  -4   6  12       29.80       29.64      0.64 o
  -3   6  12        6.40        6.34      0.36 o
  -2   6  12       35.29       31.52      0.63 o
  -1   6  12       13.09        9.90      0.59 o
   0   6  12       18.07       16.73      0.65 o
   1   6  12        0.91        1.58      0.38 o
   2   6  12      198.46      207.64      3.14 o
   3   6  12        4.15        3.48      0.67 o
   4   6  12        0.61        0.52      0.42 o
   5   6  12        8.55        9.57      0.70 o
  -5   7  12        0.09        0.26      0.54 o
  -4   7  12       18.11       17.59      1.13 o
  -3   7  12       32.73       37.91      1.26 o
  -2   7  12        0.54        0.38      0.26 o
  -1   7  12        0.13       -0.08      0.20 o
   0   7  12       23.97       20.48      0.56 o
   1   7  12       12.57       13.61      1.36 o
   2   7  12       50.73       48.86      2.93 o
   3   7  12        8.07        6.86      1.28 o
 -11   0  13       69.67       72.79      1.83 o
  -9   0  13       44.25       40.38      1.19 o
  -7   0  13        0.06        0.47      0.37 o
  -5   0  13       99.98      100.57      1.42 o
  -3   0  13       17.90       19.19      0.53 o
  -1   0  13      157.14      156.11      1.41 o
   1   0  13     1439.91     1448.35     18.94 o
   3   0  13      198.82      191.89      2.74 o
   5   0  13      515.30      466.04      8.01 o
   7   0  13       37.52       43.14      1.39 o
   9   0  13        9.18       10.81      0.49 o
 -11   1  13       10.45       10.67      0.46 o
 -10   1  13        1.25        1.50      0.44 o
  -9   1  13       38.75       37.62      0.77 o
  -8   1  13       57.74       56.17      1.01 o
  -7   1  13       23.47       26.34      0.58 o
  -6   1  13      118.94      108.00      1.11 o
  -5   1  13       28.86       23.70      0.43 o
  -4   1  13       33.67       36.08      0.52 o
  -3   1  13       22.66       24.91      0.35 o
  -2   1  13      118.86      105.93      0.92 o
  -1   1  13       68.18       64.63      0.75 o
   0   1  13      341.16      327.72      2.84 o
   1   1  13       10.69       11.38      0.56 o
   2   1  13       71.44       68.81      0.89 o
   3   1  13      229.13      216.24      2.07 o
   4   1  13        9.10        8.93      0.45 o
   5   1  13      162.94      130.69      1.73 o
   6   1  13        0.72        0.81      0.35 o
   7   1  13       79.26       75.42      1.12 o
   8   1  13       64.95       60.56      0.83 o
   9   1  13       27.27       34.06      0.85 o
 -11   2  13       13.81       13.91      0.38 o
 -10   2  13        3.00        3.78      0.29 o
  -9   2  13        5.29        5.67      0.36 o
  -8   2  13        0.35        0.75      0.28 o
  -7   2  13       86.94       87.56      1.19 o
  -6   2  13      565.56      580.75      7.02 o
  -5   2  13       61.20       65.79      0.97 o
  -4   2  13       37.29       31.58      0.57 o
  -3   2  13      318.95      304.59      2.57 o
  -2   2  13      410.72      384.68      3.47 o
  -1   2  13       14.90       16.23      0.50 o
   0   2  13      830.74      854.05      8.66 o
   1   2  13      269.83      261.96      2.72 o
   2   2  13      453.77      464.05      4.34 o
   3   2  13       63.05       59.05      0.86 o
   4   2  13      106.63      113.47      1.29 o
   5   2  13       53.90       48.75      0.78 o
   6   2  13      658.62      627.68      7.91 o
   7   2  13        5.50        6.00      0.56 o
   8   2  13       37.62       40.61      0.89 o
 -11   3  13        0.65        0.40      0.31 o
 -10   3  13       45.91       46.00      0.71 o
  -9   3  13        9.57       10.23      0.47 o
  -8   3  13        2.04        1.51      0.34 o
  -7   3  13       17.90       18.69      0.58 o
  -6   3  13       21.81       20.03      0.51 o
  -5   3  13       37.46       34.65      0.58 o
  -4   3  13       24.84       23.59      0.52 o
  -3   3  13       99.84       94.13      1.29 o
  -2   3  13       59.15       57.89      0.97 o
  -1   3  13        2.08        1.97      0.30 o
   0   3  13       57.29       52.61      0.83 o
   1   3  13      372.42      364.60      3.62 o
   2   3  13       63.70       64.32      0.92 o
   3   3  13      127.82      128.88      1.35 o
   4   3  13       11.38       12.07      0.48 o
   5   3  13       69.34       70.00      1.06 o
   6   3  13       70.53       61.68      1.12 o
   7   3  13       12.49       14.57      0.67 o
   8   3  13       17.65       19.19      0.67 o
 -10   4  13        1.04        0.49      0.25 o
  -9   4  13       60.77       58.62      0.87 o
  -8   4  13       65.09       67.04      0.95 o
  -7   4  13       14.92       16.51      0.47 o
  -6   4  13        3.96        3.07      0.39 o
  -5   4  13       19.71       19.31      0.57 o
  -4   4  13      116.85       99.76      1.24 o
  -3   4  13       31.87       32.42      0.69 o
  -2   4  13      101.94       90.61      1.30 o
  -1   4  13       18.31       18.53      0.66 o
   0   4  13       12.40       12.06      0.73 o
   1   4  13     1120.95     1162.79     13.45 o
   2   4  13      122.23      132.44      1.57 o
   3   4  13        1.67        2.25      0.40 o
   4   4  13        0.92        0.89      0.37 o
   5   4  13      212.70      214.96      2.42 o
   6   4  13        0.41        0.44      0.29 o
   7   4  13       20.16       22.20      0.58 o
  -9   5  13      105.16      112.70      1.93 o
  -8   5  13        2.46        1.83      0.34 o
  -7   5  13       10.46       10.88      0.66 o
  -6   5  13       16.14       14.69      0.48 o
  -5   5  13       10.06        9.51      0.46 o
  -4   5  13      183.37      172.44      3.84 o
  -3   5  13       30.76       34.59      1.63 o
  -2   5  13       22.61       18.71      0.59 o
  -1   5  13        0.33        0.05      0.23 o
   0   5  13     1283.50     1313.04     15.40 o
   1   5  13       20.65       21.76      0.92 o
   2   5  13      140.88      142.36      2.46 o
   3   5  13       20.77       21.53      1.00 o
   4   5  13       44.96       46.82      0.90 o
   5   5  13       47.08       47.38      0.77 o
   6   5  13        4.37        3.46      0.44 o
  -7   6  13        8.86        9.79      0.87 o
  -6   6  13        0.49        0.15      0.20 o
  -5   6  13       17.32       18.43      0.42 o
  -4   6  13       25.23       26.39      0.64 o
  -3   6  13       11.39       14.06      0.48 o
  -2   6  13        0.03        0.30      0.23 o
  -1   6  13        0.92        1.84      0.38 o
   0   6  13      105.08      104.69      1.51 o
   1   6  13      123.85      128.47      3.34 o
   2   6  13        1.93        1.72      0.54 o
   3   6  13        0.47        0.19      0.46 o
   4   6  13        0.26        0.18      0.34 o
  -4   7  13       66.63       69.24      1.75 o
  -3   7  13        4.48        5.94      1.06 o
  -2   7  13        9.16       12.44      0.48 o
  -1   7  13        3.54        2.89      0.36 o
   0   7  13        1.90        1.28      0.30 o
   1   7  13      301.18      325.36      5.10 o
   2   7  13        3.99        4.20      1.22 o
 -10   0  14        1.55        2.86      0.64 o
  -8   0  14      306.84      303.44      4.40 o
  -6   0  14       24.78       24.13      0.67 o
  -4   0  14        0.79        1.73      0.35 o
  -2   0  14        7.73        7.49      0.87 o
   0   0  14     3805.24     3604.55     56.79 o
   2   0  14      141.70      144.00      2.51 o
   4   0  14        2.43        3.28      0.84 o
   6   0  14      113.23       97.82      2.11 o
   8   0  14        0.82        0.78      0.39 o
 -11   1  14        0.96        1.26      0.28 o
 -10   1  14        4.83        5.31      0.42 o
  -9   1  14       12.30       12.01      0.48 o
  -8   1  14       47.28       49.01      0.84 o
  -7   1  14       48.41       46.71      0.72 o
  -6   1  14        0.80        2.12      0.28 o
  -5   1  14      161.50      148.59      1.42 o
  -4   1  14       95.84       96.77      0.96 o
  -3   1  14      143.25      141.37      1.45 o
  -2   1  14      198.55      180.30      1.81 o
  -1   1  14      187.89      180.11      1.91 o
   0   1  14        9.91        8.52      0.46 o
   1   1  14       26.17       23.50      0.61 o
   2   1  14        9.21       11.08      0.44 o
   3   1  14       15.81       16.55      0.44 o
   4   1  14       13.08       17.64      0.54 o
   5   1  14      456.30      417.85      4.70 o
   6   1  14       10.51       13.84      0.53 o
   7   1  14        1.87        1.96      0.30 o
   8   1  14        0.87        0.41      0.21 o
 -11   2  14       29.80       29.86      0.73 o
 -10   2  14       64.96       65.58      0.88 o
  -9   2  14        2.21        2.58      0.33 o
  -8   2  14       21.22       20.31      0.74 o
  -7   2  14       14.81       17.97      0.70 o
  -6   2  14      348.09      353.38      3.88 o
  -5   2  14      173.86      172.18      2.57 o
  -4   2  14       96.31       96.17      1.05 o
  -3   2  14      669.53      652.48      6.57 o
  -2   2  14      150.67      153.65      1.55 o
  -1   2  14        2.85        4.65      0.40 o
   0   2  14      174.32      168.61      1.92 o
   1   2  14      260.83      269.26      2.75 o
   2   2  14       60.75       58.22      0.80 o
   3   2  14        0.01        0.09      0.23 o
   4   2  14       21.92       21.03      0.50 o
   5   2  14       60.06       47.96      0.78 o
   6   2  14        3.99        3.86      0.45 o
   7   2  14       10.69        9.06      0.57 o
   8   2  14       24.98       24.04      0.64 o
 -10   3  14       31.65       27.93      0.53 o
  -9   3  14       29.39       25.16      0.57 o
  -8   3  14        2.00        2.75      0.33 o
  -7   3  14       27.01       28.71      0.73 o
  -6   3  14       41.38       42.02      0.82 o
  -5   3  14       33.03       30.38      0.79 o
  -4   3  14        6.31       10.52      0.53 o
  -3   3  14        1.97        1.41      0.42 o
  -2   3  14       46.36       40.20      0.83 o
  -1   3  14        7.33        5.73      0.58 o
   0   3  14      218.46      206.77      2.25 o
   1   3  14        1.87        2.07      0.39 o
   2   3  14       21.56       19.55      0.55 o
   3   3  14        2.38        2.36      0.40 o
   4   3  14        2.55        2.31      0.30 o
   5   3  14      190.77      175.56      2.29 o
   6   3  14        9.14        9.40      0.50 o
   7   3  14        0.01        0.01      0.20 o
  -9   4  14       57.09       59.16      0.79 o
  -8   4  14       10.88       11.45      0.72 o
  -7   4  14        0.49        1.19      0.28 o
  -6   4  14        2.49        3.86      0.36 o
  -5   4  14       51.17       52.05      0.87 o
  -4   4  14        3.93        5.15      0.40 o
  -3   4  14       19.04       21.90      0.54 o
  -2   4  14      115.53      118.34      1.50 o
  -1   4  14        0.07        0.33      0.27 o
   0   4  14      492.72      488.50      5.80 o
   1   4  14       63.86       65.19      1.32 o
   2   4  14       15.44       13.58      0.47 o
   3   4  14        3.09        2.68      0.40 o
   4   4  14       56.14       62.47      1.20 o
   5   4  14        1.30        0.86      0.25 o
   6   4  14       52.25       47.29      0.82 o
   7   4  14        1.12        0.78      0.42 o
  -8   5  14        8.22        7.53      0.94 o
  -7   5  14        4.09        3.84      0.47 o
  -6   5  14        8.60        9.52      0.42 o
  -5   5  14        8.09        6.72      0.41 o
  -4   5  14       61.43       55.51      0.83 o
  -3   5  14      325.62      305.81      3.14 o
  -2   5  14       60.10       64.28      1.11 o
  -1   5  14      228.95      221.85      2.48 o
   0   5  14      199.96      220.04      2.78 o
   1   5  14      598.58      627.43      8.50 o
   2   5  14        7.43        9.43      0.88 o
   3   5  14      220.74      236.04      4.69 o
   4   5  14       14.13       15.85      0.48 o
   5   5  14       84.70       90.05      1.20 o
  -6   6  14       25.93       28.19      2.70 o
  -5   6  14       13.15       10.99      0.83 o
  -4   6  14        8.16        8.06      0.37 o
  -3   6  14        0.02        0.20      0.22 o
  -2   6  14       15.34       16.92      0.50 o
  -1   6  14        2.01        0.86      0.32 o
   0   6  14        7.77        7.75      0.45 o
   1   6  14      211.78      207.93      3.25 o
   2   6  14        8.42        9.41      1.44 o
   3   6  14        7.51        8.12      0.63 o
   4   6  14       17.24       19.91      0.88 o
  -3   7  14        2.32        2.12      0.54 o
  -2   7  14        6.78        8.80      1.11 o
  -1   7  14        2.14        1.18      0.64 o
   0   7  14       41.35       39.68      1.75 o
 -11   0  15        0.78        0.63      0.44 o
  -9   0  15       19.63       17.72      0.68 o
  -7   0  15       56.61       56.36      1.22 o
  -5   0  15      168.20      134.98      1.75 o
  -3   0  15       82.97       80.12      1.44 o
  -1   0  15      446.36      442.37      5.80 o
   1   0  15      448.92      444.21      6.95 o
   3   0  15       68.75       70.09      1.62 o
   5   0  15       77.04       62.95      1.71 o
   7   0  15        1.34        1.12      0.46 o
 -11   1  15        0.51        0.41      0.28 o
 -10   1  15        7.89       10.27      0.46 o
  -9   1  15       12.99       10.02      0.50 o
  -8   1  15       23.57       26.19      0.61 o
  -7   1  15        1.77        1.97      0.36 o
  -6   1  15        0.85        0.51      0.23 o
  -5   1  15      400.65      372.40      3.33 o
  -4   1  15       81.92       63.80      0.83 o
  -3   1  15        5.64        8.00      0.43 o
  -2   1  15       48.78       45.64      0.70 o
  -1   1  15        5.93        5.48      0.48 o
   0   1  15       23.88       21.96      0.62 o
   1   1  15        3.28        2.77      0.36 o
   2   1  15        0.24        0.22      0.22 o
   3   1  15        3.28        2.66      0.32 o
   4   1  15       83.02       73.15      1.03 o
   5   1  15      242.36      209.43      2.51 o
   6   1  15       13.39       13.36      0.46 o
   7   1  15       68.83       70.12      1.17 o
   8   1  15       23.21       21.72      0.73 o
 -10   2  15       21.54       20.36      0.43 o
  -9   2  15       90.78       92.25      1.24 o
  -8   2  15       91.62       86.89      1.29 o
  -7   2  15       93.42       83.73      1.29 o
  -6   2  15      137.08      129.96      1.72 o
  -5   2  15        7.20        3.19      0.32 o
  -4   2  15      160.24      149.40      1.59 o
  -3   2  15      331.45      321.83      3.19 o
  -2   2  15       87.30       82.66      1.08 o
  -1   2  15      289.21      280.20      2.94 o
   0   2  15     4618.21     4426.02     60.81 o
   1   2  15        0.79        0.97      0.38 o
   2   2  15       80.05       80.90      1.08 o
   3   2  15       72.45       71.51      0.92 o
   4   2  15        0.63        0.94      0.26 o
   5   2  15       16.15       15.20      0.51 o
   6   2  15       82.22       92.01      1.33 o
   7   2  15        3.24        2.38      0.41 o
 -10   3  15        9.33       12.34      0.44 o
  -9   3  15       11.06       11.58      0.48 o
  -8   3  15        2.89        4.15      0.48 o
  -7   3  15        7.57        7.19      0.46 o
  -6   3  15        0.21        0.23      0.27 o
  -5   3  15      213.31      190.09      2.25 o
  -4   3  15       22.83       23.17      0.63 o
  -3   3  15        8.92        7.69      0.50 o
  -2   3  15       16.00       16.89      0.75 o
  -1   3  15       44.84       44.04      0.95 o
   0   3  15      363.24      364.02      3.72 o
   1   3  15        2.38        2.38      0.36 o
   2   3  15        2.14        2.49      0.37 o
   3   3  15        1.12        1.81      0.29 o
   4   3  15       21.02       16.40      0.45 o
   5   3  15      172.55      162.08      2.05 o
   6   3  15        0.94        0.89      0.27 o
   7   3  15        3.23        3.18      0.40 o
  -9   4  15       62.32       74.96      1.27 o
  -8   4  15       10.57       10.66      0.76 o
  -7   4  15       44.29       52.53      0.83 o
  -6   4  15       14.06       14.94      0.70 o
  -5   4  15       78.43       74.55      1.05 o
  -4   4  15       10.74        8.12      0.49 o
  -3   4  15        1.47        1.83      0.62 o
  -2   4  15       16.56       15.26      0.56 o
  -1   4  15      195.03      186.46      2.45 o
   0   4  15       17.89       18.77      1.39 o
   1   4  15       76.30       74.41      1.21 o
   2   4  15       82.26       77.23      1.08 o
   3   4  15       29.11       31.45      1.07 o
   4   4  15      166.65      177.29      2.33 o
   5   4  15        0.19        0.08      0.21 o
   6   4  15        6.93        6.31      0.43 o
  -8   5  15        3.97        3.72      0.74 o
  -7   5  15       24.31       31.35      1.69 o
  -6   5  15        0.00        0.07      0.22 o
  -5   5  15       16.71       19.63      0.51 o
  -4   5  15        3.75        3.45      0.29 o
  -3   5  15       83.09       90.76      1.08 o
  -2   5  15        1.20        2.20      0.43 o
  -1   5  15        2.84        2.43      0.49 o
   0   5  15      186.39      177.92      3.04 o
   1   5  15       23.35       27.30      1.16 o
   2   5  15      121.35      131.45      2.77 o
   3   5  15       21.70       23.39      2.74 o
   4   5  15      105.62      106.12      3.74 o
   5   5  15       28.55       29.61      1.15 o
  -6   6  15        1.48        0.74      0.47 o
  -5   6  15       49.71       51.08      4.63 o
  -4   6  15        5.46        4.60      0.25 o
  -3   6  15        0.57        0.46      0.26 o
  -2   6  15       37.63       36.19      0.63 o
  -1   6  15       35.22       37.11      0.74 o
   0   6  15      194.33      205.36      2.83 o
   1   6  15       10.44        9.23      1.13 o
   2   6  15        0.25        0.75      0.53 o
   3   6  15        0.86        0.57      0.41 o
 -10   0  16       84.34       87.71      1.79 o
  -8   0  16       21.83       23.62      0.77 o
  -6   0  16       18.52       12.83      0.50 o
  -4   0  16      111.66       93.91      1.61 o
  -2   0  16       22.63       23.93      0.75 o
   0   0  16     2186.28     2219.16     39.81 o
   2   0  16        2.28        3.15      0.75 o
   4   0  16      113.22      103.34      2.80 o
   6   0  16       12.36       15.78      0.84 o
 -10   1  16       64.90       77.36      1.05 o
  -9   1  16        4.58        9.20      0.47 o
  -8   1  16       19.30       19.15      0.54 o
  -7   1  16       57.65       58.26      0.84 o
  -6   1  16       35.49       31.50      0.52 o
  -5   1  16        9.41        5.92      0.41 o
  -4   1  16      126.53      121.53      1.37 o
  -3   1  16       48.15       46.14      0.79 o
  -2   1  16       94.18       85.45      1.24 o
  -1   1  16     1285.28     1318.43     14.34 o
   0   1  16       84.29       80.42      1.18 o
   1   1  16       88.22       87.27      1.17 o
   2   1  16       65.48       69.04      0.88 o
   3   1  16       12.05       12.83      0.44 o
   4   1  16       87.51       71.01      1.10 o
   5   1  16       50.10       40.69      0.88 o
   6   1  16        2.77        3.48      0.41 o
   7   1  16        9.06       10.29      0.49 o
 -10   2  16       18.75       27.07      0.74 o
  -9   2  16       31.69       35.68      0.70 o
  -8   2  16        8.89        7.40      0.48 o
  -7   2  16        5.38        5.88      0.43 o
  -6   2  16       60.85       61.66      0.94 o
  -5   2  16      255.79      209.93      2.35 o
  -4   2  16      204.62      176.38      2.15 o
  -3   2  16      207.39      205.63      2.43 o
  -2   2  16       96.42      105.55      1.28 o
  -1   2  16      374.75      373.58      3.81 o
   0   2  16      376.51      385.80      4.09 o
   1   2  16      277.53      281.06      2.81 o
   2   2  16        0.95        0.77      0.31 o
   3   2  16        0.24        0.37      0.22 o
   4   2  16      181.97      177.64      1.77 o
   5   2  16       91.14       86.48      1.19 o
   6   2  16       55.42       50.29      0.90 o
   7   2  16        3.54        1.45      0.40 o
  -9   3  16        0.06        0.85      0.29 o
  -8   3  16       13.81       15.10      0.49 o
  -7   3  16        1.15        1.72      0.36 o
  -6   3  16       21.14       17.81      0.77 o
  -5   3  16        0.11        0.89      0.58 o
  -4   3  16       96.60       85.49      1.19 o
  -3   3  16       66.45       67.58      1.05 o
  -2   3  16       21.31       22.63      0.81 o
  -1   3  16      209.75      201.65      2.46 o
   0   3  16        0.02        0.27      0.26 o
   1   3  16        0.03        0.18      0.25 o
   2   3  16        8.10        9.44      0.42 o
   3   3  16        0.15        0.26      0.23 o
   4   3  16       10.02        9.71      0.46 o
   5   3  16       22.65       17.56      0.50 o
   6   3  16        2.89        1.27      0.39 o
  -8   4  16       15.53       17.66      0.52 o
  -7   4  16        5.18        3.72      0.36 o
  -6   4  16        0.73        0.36      0.31 o
  -5   4  16        6.03        5.55      0.39 o
  -4   4  16       14.06       10.45      0.51 o
  -3   4  16       10.51       10.97      0.58 o
  -2   4  16       46.24       43.53      0.99 o
  -1   4  16      224.34      225.72      2.88 o
   0   4  16      631.13      641.09      7.68 o
   1   4  16      165.71      164.81      2.47 o
   2   4  16        0.07        0.37      0.23 o
   3   4  16        1.00        0.44      0.29 o
   4   4  16        0.13        0.30      0.31 o
   5   4  16       31.23       31.60      0.75 o
  -7   5  16       14.33       14.24      1.73 o
  -6   5  16        0.39        0.25      0.27 o
  -5   5  16       16.13       11.91      0.95 o
  -4   5  16        0.89        0.33      0.26 o
  -3   5  16       11.29        9.17      0.42 o
  -2   5  16        1.03        0.86      0.24 o
  -1   5  16        1.26        2.15      0.46 o
   0   5  16       31.52       28.51      0.89 o
   1   5  16        9.79        7.81      0.83 o
   2   5  16        0.51        0.14      0.46 o
   3   5  16      243.57      253.43      4.22 o
   4   5  16        7.76        7.41      0.55 o
  -4   6  16       22.74       24.02      0.60 o
  -3   6  16        0.33        0.10      0.20 o
  -2   6  16       68.29       73.83      3.04 o
  -1   6  16        6.57        6.82      0.64 o
   0   6  16       41.42       45.35      1.38 o
   1   6  16        0.40        0.20      0.41 o
  -9   0  17       53.87       59.52      1.06 o
  -7   0  17        2.76        2.59      0.42 o
  -5   0  17      112.49       82.21      1.27 o
  -3   0  17       10.69       11.50      0.68 o
  -1   0  17      343.03      344.09      5.02 o
   1   0  17       62.47       58.38      1.50 o
   3   0  17        5.62        5.97      0.54 o
   5   0  17        2.99        2.26      0.56 o
 -10   1  17       34.41       40.51      0.87 o
  -9   1  17        7.25        8.13      0.43 o
  -8   1  17        3.91        3.91      0.30 o
  -7   1  17        0.08        0.16      0.22 o
  -6   1  17       15.86       14.00      0.42 o
  -5   1  17       67.05       62.23      0.86 o
  -4   1  17      252.35      262.01      2.58 o
  -3   1  17       30.11       26.64      0.58 o
  -2   1  17      116.65      120.07      1.54 o
  -1   1  17     1735.81     1771.25     23.00 o
   0   1  17      166.49      167.12      1.90 o
   1   1  17       46.65       44.73      0.78 o
   2   1  17       63.36       62.85      0.93 o
   3   1  17       14.19       13.83      0.46 o
   4   1  17        0.14       -0.13      0.32 o
   5   1  17       16.72       15.49      0.63 o
   6   1  17       36.78       38.91      0.84 o
  -9   2  17       10.10       13.11      0.48 o
  -8   2  17       58.11       60.14      0.90 o
  -7   2  17        3.93        1.64      0.31 o
  -6   2  17      342.10      326.71      3.55 o
  -5   2  17        0.09        0.44      0.25 o
  -4   2  17       75.39       64.20      1.13 o
  -3   2  17      119.98      124.66      1.70 o
  -2   2  17        1.63        0.87      0.26 o
  -1   2  17        5.40        7.34      0.44 o
   0   2  17      112.44      114.94      1.36 o
   1   2  17      169.07      174.58      1.86 o
   2   2  17        0.11        0.39      0.27 o
   3   2  17      111.65      116.37      1.36 o
   4   2  17      193.64      184.87      1.92 o
   5   2  17        3.83        5.51      0.40 o
   6   2  17        1.34        0.30      0.32 o
  -9   3  17        0.00        0.17      0.29 o
  -8   3  17        2.25        2.11      0.27 o
  -7   3  17       10.32        8.80      0.82 o
  -6   3  17        3.31        2.31      0.47 o
  -5   3  17       21.71       14.64      0.63 o
  -4   3  17        0.96        1.07      0.32 o
  -3   3  17       18.17       17.41      0.70 o
  -2   3  17       51.23       53.25      1.27 o
  -1   3  17      809.66      839.34      9.57 o
   0   3  17       82.77       84.26      1.17 o
   1   3  17        3.25        2.76      0.35 o
   2   3  17        4.53        4.97      0.33 o
   3   3  17        0.07        0.38      0.27 o
   4   3  17       57.25       55.21      0.82 o
   5   3  17        0.19        0.21      0.38 o
  -8   4  17        7.53        9.15      0.59 o
  -7   4  17        0.15       -0.14      0.32 o
  -6   4  17        6.38        6.71      1.26 o
  -5   4  17       24.87       19.48      0.52 o
  -4   4  17        1.25        1.19      0.31 o
  -3   4  17       27.92       32.85      0.87 o
  -2   4  17       80.53       84.38      1.52 o
  -1   4  17       54.21       59.53      1.17 o
   0   4  17        6.70        7.13      0.49 o
   1   4  17       15.68       16.16      0.79 o
   2   4  17        0.50        0.73      0.24 o
   3   4  17       46.69       46.83      0.81 o
   4   4  17        4.50        3.71      0.33 o
  -6   5  17       16.18       17.27      1.51 o
  -5   5  17        5.05        7.99      0.66 o
  -4   5  17        0.00        0.11      0.20 o
  -3   5  17       13.12       13.51      0.70 o
  -2   5  17       14.69       15.57      0.74 o
  -1   5  17       61.76       57.85      1.26 o
   0   5  17        0.22        0.25      0.39 o
   1   5  17       60.38       66.18      1.77 o
   2   5  17       42.54       46.25      1.28 o
  -8   0  18        1.48        1.47      0.33 o
  -6   0  18      444.94      402.89      4.91 o
  -4   0  18        3.48        1.53      0.75 o
  -2   0  18       22.41       24.14      0.83 o
   0   0  18       72.04       76.84      1.97 o
   2   0  18        0.05        0.40      0.37 o
   4   0  18       38.36       38.90      1.15 o
   6   0  18       25.35       31.27      0.90 o
  -9   1  18        5.72        7.15      0.40 o
  -8   1  18        0.02        0.20      0.20 o
  -7   1  18        5.23        5.16      0.39 o
  -6   1  18        1.59        0.94      0.22 o
  -5   1  18       44.10       44.96      0.75 o
  -4   1  18       34.08       32.28      0.58 o
  -3   1  18       39.43       37.03      0.76 o
  -2   1  18       26.78       25.02      0.69 o
  -1   1  18       38.05       35.32      0.81 o
   0   1  18       10.50       11.52      0.46 o
   1   1  18       41.10       39.92      0.83 o
   2   1  18      253.67      265.41      2.99 o
   3   1  18       79.55       80.15      1.13 o
   4   1  18        0.00        0.09      0.25 o
   5   1  18       53.10       57.02      0.98 o
  -9   2  18       13.51       13.35      0.53 o
  -8   2  18        2.21        1.39      0.28 o
  -7   2  18       17.26       14.93      0.59 o
  -6   2  18        8.19       10.06      0.42 o
  -5   2  18       63.46       57.08      1.12 o
  -4   2  18       19.94       15.54      1.01 o
  -3   2  18        7.95        8.58      0.61 o
  -2   2  18       65.93       63.52      0.97 o
  -1   2  18       63.94       67.98      0.93 o
   0   2  18       59.01       59.43      0.94 o
   1   2  18       80.59       77.07      1.00 o
   2   2  18       66.37       70.12      0.89 o
   3   2  18       58.91       61.10      0.98 o
   4   2  18        5.07        6.71      0.44 o
   5   2  18        9.86        9.46      0.56 o
  -8   3  18        3.89        4.77      0.45 o
  -7   3  18        3.16        2.54      0.42 o
  -6   3  18       29.69       30.65      0.98 o
  -5   3  18        8.24        6.12      0.40 o
  -4   3  18       19.78       18.52      0.74 o
  -3   3  18       12.65       12.05      0.68 o
  -2   3  18        0.26        0.60      0.39 o
  -1   3  18      142.73      135.72      1.73 o
   0   3  18       30.62       30.97      0.60 o
   1   3  18        5.63        5.54      0.41 o
   2   3  18        8.84        9.90      0.39 o
   3   3  18        3.61        4.53      0.34 o
   4   3  18        0.22        0.33      0.17 o
  -7   4  18       41.85       50.14      0.96 o
  -6   4  18      176.79      194.14      2.45 o
  -5   4  18       28.56       25.58      1.63 o
  -4   4  18        6.80        7.26      0.39 o
  -3   4  18        5.95        6.12      0.50 o
  -2   4  18        0.02        0.04      0.30 o
  -1   4  18      235.12      243.84      2.95 o
   0   4  18       14.28       18.08      0.89 o
   1   4  18        0.00        0.32      0.34 o
   2   4  18       15.17       12.48      0.44 o
   3   4  18        1.63        1.88      0.51 o
  -5   5  18       18.88       17.01      2.74 o
  -4   5  18       52.93       68.70      1.38 o
  -3   5  18        3.01        1.68      0.41 o
  -2   5  18      117.61      133.37      2.00 o
  -1   5  18      114.44      122.77      1.78 o
   0   5  18        7.08        8.57      0.77 o
   1   5  18       11.62       12.36      0.89 o
  -7   0  19       74.36       81.26      1.04 o
  -5   0  19      113.39      105.89      1.44 o
  -3   0  19       85.36       90.23      1.72 o
  -1   0  19        7.88        8.38      0.89 o
   1   0  19       93.13       92.65      2.00 o
   3   0  19       83.98       85.88      1.41 o
   5   0  19       69.98       68.59      1.34 o
  -8   1  19       11.98       14.87      0.52 o
  -7   1  19       46.21       41.03      0.69 o
  -6   1  19       11.25        9.87      0.36 o
  -5   1  19        1.49        1.60      0.28 o
  -4   1  19       49.07       50.70      0.78 o
  -3   1  19       10.57       10.23      0.45 o
  -2   1  19       81.01       78.52      1.04 o
  -1   1  19        0.92        1.21      0.29 o
   0   1  19      188.49      196.50      1.99 o
   1   1  19       64.22       64.40      1.09 o
   2   1  19      193.74      206.89      2.43 o
   3   1  19       19.78       16.35      0.62 o
   4   1  19       23.36       27.71      0.63 o
   5   1  19       80.80       87.84      1.46 o
  -8   2  19        1.61        0.94      0.28 o
  -7   2  19        0.47       -0.05      0.17 o
  -6   2  19       30.24       21.41      0.61 o
  -5   2  19       23.42       21.94      0.71 o
  -4   2  19       42.87       38.82      0.80 o
  -3   2  19       12.14       10.52      0.54 o
  -2   2  19       12.32       12.81      0.46 o
  -1   2  19      264.71      266.79      2.70 o
   0   2  19       12.13       12.18      0.46 o
   1   2  19        0.03        0.22      0.23 o
   2   2  19       12.51       14.35      0.39 o
   3   2  19        9.20        6.79      0.36 o
   4   2  19        8.28        8.44      0.57 o
  -7   3  19        4.48        4.02      0.36 o
  -6   3  19        0.51        0.28      0.27 o
  -5   3  19       12.31       14.14      1.39 o
  -4   3  19        0.37        0.64      0.39 o
  -3   3  19       26.74       24.00      0.81 o
  -2   3  19       35.00       35.61      0.90 o
  -1   3  19       80.21       89.08      1.17 o
   0   3  19       14.60       12.96      0.42 o
   1   3  19        0.65        0.86      0.24 o
   2   3  19       19.72       21.73      0.51 o
   3   3  19       11.89       10.41      0.41 o
  -6   4  19       27.74       33.91      0.89 o
  -5   4  19       21.26       24.34      0.81 o
  -4   4  19       21.23       22.01      1.66 o
  -3   4  19        0.47        0.67      0.38 o
  -2   4  19      121.08      134.54      1.73 o
  -1   4  19       13.71       16.92      0.74 o
   0   4  19       33.69       35.66      0.91 o
   1   4  19        5.62        7.80      0.55 o
   2   4  19        7.94        8.04      0.58 o
  -8   0  20        1.83        2.34      0.82 o
  -6   0  20       21.27       14.26      0.58 o
  -4   0  20        0.66        1.02      0.36 o
  -2   0  20        5.04        5.19      0.71 o
   0   0  20      120.31      126.92      2.70 o
   2   0  20       11.09       15.17      0.83 o
   4   0  20       47.43       46.46      1.49 o
  -7   1  20       24.04       16.66      0.52 o
  -6   1  20        0.14        1.01      0.21 o
  -5   1  20        0.07        0.20      0.20 o
  -4   1  20        6.96        6.46      0.33 o
  -3   1  20       12.41       12.83      0.47 o
  -2   1  20        0.82        0.39      0.25 o
  -1   1  20      148.32      157.24      2.09 o
   0   1  20       14.78       13.78      0.62 o
   1   1  20       95.83      107.04      1.36 o
   2   1  20      100.45      107.09      1.26 o
   3   1  20       86.35      106.69      1.77 o
  -7   2  20       56.89       58.05      1.11 o
  -6   2  20        1.99        0.95      0.27 o
  -5   2  20       14.36       12.58      0.53 o
  -4   2  20        6.28        4.58      0.35 o
  -3   2  20       85.86       88.61      1.29 o
  -2   2  20        6.18        7.48      0.36 o
  -1   2  20        2.58        1.50      0.27 o
   0   2  20        9.37        8.12      0.36 o
   1   2  20        5.79        5.35      0.36 o
   2   2  20       20.89       21.58      0.48 o
   3   2  20        0.00        0.00      0.28 o
  -6   3  20        6.03        7.34      0.55 o
  -5   3  20        1.53        0.48      0.28 o
  -4   3  20        5.85        6.59      0.64 o
  -3   3  20        1.84        0.78      0.43 o
  -2   3  20       28.14       28.50      0.76 o
  -1   3  20       18.68       21.20      0.51 o
   0   3  20       57.38       57.71      0.79 o
   1   3  20        3.33        3.45      0.36 o
   2   3  20       21.45       21.91      0.60 o
  -4   4  20        3.03        3.42      0.67 o
  -3   4  20        0.58        1.13      0.33 o
  -2   4  20      118.48      143.88      2.20 o
  -1   4  20       43.80       47.86      0.98 o
   0   4  20        5.76        4.21      3.19 o
  -5   0  21        4.92        6.95      0.40 o
  -3   0  21        1.64        0.64      0.44 o
  -1   0  21        2.15        2.65      0.70 o
   1   0  21       51.49       54.31      1.32 o
  -6   1  21       14.69       15.76      0.54 o
  -5   1  21       50.78       54.31      0.77 o
  -4   1  21        1.03        1.38      0.27 o
  -3   1  21       21.13       23.45      0.47 o
  -2   1  21       71.00       77.60      1.11 o
  -1   1  21       40.20       44.41      0.88 o
   0   1  21        4.40        4.55      0.46 o
   1   1  21      102.78      110.07      1.42 o
   2   1  21       18.30       18.20      0.68 o
  -6   2  21        9.22        6.05      0.40 o
  -5   2  21        0.29        0.38      0.28 o
  -4   2  21       15.13       15.83      0.56 o
  -3   2  21       18.73       20.85      0.51 o
  -2   2  21       27.47       30.68      0.63 o
  -1   2  21        0.30        0.19      0.20 o
   0   2  21       17.83       17.84      0.41 o
   1   2  21       11.35       11.59      0.46 o
  -4   3  21        0.85        0.78      0.30 o
  -3   3  21        5.53        4.61      0.42 o
  -2   3  21       27.08       40.16      0.89 o
  -1   3  21        0.05        0.29      0.25 o
   0   3  21        2.79        3.56      0.54 o
  -4   0  22        0.39        0.25      0.27 o
  -2   0  22        1.23        1.96      0.51 o
   0   0  22       46.94       53.20      1.44 o
  -4   1  22       10.81       10.42      0.53 o
  -3   1  22       84.48      101.56      1.46 o
  -2   1  22       53.02       62.83      0.94 o
  -1   1  22       14.22       14.13      0.55 o
   0   1  22        0.03        0.13      0.24 o
  -3   2  22        0.10        0.23      0.36 o
  -2   2  22       37.23       43.97      1.06 o
 
